# Supplementary material for: A Putative P-Type ATPase Regulates the Secretion of Hydrolytic Enzymes, Phospholipid Transport, Morphogenesis, and Pathogenesis in Phytophthora capsici
Source: Front Plant Sci. 2022 May 10;13:852500. doi: 10.3389/fpls.2022.852500 (PMC9127794; doi:10.3389/fpls.2022.852500)
Supplement: Supplementary file 3 [file Table_2.xlsx]

## Sheet: Sheet1
Table S2: Comparative inventory of total identifiable (green) and quatifiable (yellow) proteins recovered from label-free assay
Protein	Gene ID	Peptides	RazorUniquePeptides	UniquePeptides	Coverage	MolWeight	LFQ intensity LT1534-1	LFQ intensity LT1534-2	LFQ intensity LT1534-3	LFQ intensity T16-1	LFQ intensity T16-2	LFQ intensity T16-3	LFQ intensity T8-1	LFQ intensity T8-2	LFQ intensity T8-3	Identified or Quantified
KAG1687776.1	PHYCA_510471	2	2	2	8.9	36.009				4493200	3353200	1726500		2841700	1710300	Quantified
KAG1706074.1	PHYCA_557210	2	1	1	20.3	18.646	4977100									Identified
KAG1694639.1	PHYCA_132044	7	7	7	29.5	38.839	30119000	21341000	22431000	27880000	20710000	36513000	15262000	27186000	20350000	Quantified
KAG1682953.1	PHYCA_509638	3	3	1	20.2	19.424	16760000	16123000	17410000	14993000	17730000	15757000	22393000	18786000	21079000	Quantified
KAG1699815.1	PHYCA_559116	13	13	13	27.2	84.368	115410000	89015000	87526000	148750000	193320000	110240000	129890000	90012000	99039000	Quantified
KAG1687205.1	PHYCA_526662	4	4	4	24.2	17.008	77938000	103290000	154100000	124450000	198870000	118030000	118240000	134030000	258870000	Quantified
KAG1705411.1	PHYCA_105991	3	3	3	21.4	18.021	23249000	34050000	24247000	16407000	19936000	20080000	28865000	23235000	87964000	Quantified
KAG1687211.1	PHYCA_526657	4	4	2	13.9	44.576	873560000	592960000	1069000000	431810000	429270000	731900000	523940000	327590000	774280000	Quantified
KAG1693324.1	PHYCA_101439	1	1	1	2.4	49.916	950740			947510	816050	753790	926650		978880	Quantified
KAG1699206.1	PHYCA_510742	2	2	2	1.3	352.5	1268500	2079700		1951100	1572000	1558500	1557700		1981500	Quantified
KAG1699212.1	PHYCA_510736	7	7	7	16.4	64.874	29469000	32273000	38428000	40680000	35148000	54951000	30052000	33852000	31908000	Quantified
KAG1696832.1	PHYCA_502931	1	1	1	2.2	54.388	47694000	34791000	24879000	63039000	61016000	42658000	110920000	58376000	37713000	Quantified
KAG1696834.1	PHYCA_502928	4	4	4	7.6	62.142	5296600	7641800	6322200	8118400	7580300	8115700	22647000	17083000	15983000	Quantified
KAG1708271.1	PHYCA_545222	9	9	9	33.1	40.783	44850000	36334000	39058000	45037000	41915000	23321000	12604000	12930000	14378000	Quantified
KAG1690578.1	PHYCA_511808	3	3	3	41.4	11.294	22947000	28973000	32123000	37284000	51702000	31552000	60151000	43421000	50589000	Quantified
KAG1687341.1	PHYCA_534478	4	4	4	26.2	14.396	5883700	11439000	18682000	12511000	11356000	7169900	3141900	5462900	13348000	Quantified
KAG1684108.1	PHYCA_7052	2	2	2	3.7	69.614							8289100			Identified
KAG1693219.1	PHYCA_511879	3	3	3	18.6	18.531									6574100	Identified
KAG1684738.1	PHYCA_557159	3	3	3	12.6	35.706	15786000	14855000	10785000	21471000	17062000	15270000	28114000	21696000	19029000	Quantified
KAG1684737.1	PHYCA_131286	1	1	1	5	30.435				2068400	1398700	1641000	3225300	2617800	2865200	Quantified
KAG1684736.1	PHYCA_511870	3	3	3	14.5	29.88		3739800		4019800	2596200	4813000	3631200	5763200	6198500	Quantified
KAG1694536.1	PHYCA_509552	2	2	2	5.9	39.512	9624900	15333000	4641600	15776000	24043000	19530000	2923000	6227900	8482100	Quantified
KAG1684157.1	PHYCA_509548	4	4	4	5.2	92.004	4836100	4102100	3501700	3760300	3030700	4216700	4100600	6426700	5534400	Quantified
KAG1684168.1	PHYCA_97539	3	3	1	11.4	41.082	107780000	173990000	164720000	8522100	68061000	163160000	130100000	157610000	441840000	Quantified
KAG1684170.1	PHYCA_97539	3	1	1	10.2	45.463							3809700	3597300		Quantified
KAG1696814.1	PHYCA_538714	1	1	1	13.4	17.297				7275600	6956900	10741000	10000000	7810000		Quantified
KAG1690016.1	PHYCA_21250	2	2	2	13.5	16.353					4462300	3718500	10584000	10529000	16921000	Quantified
KAG1684209.1	PHYCA_511015	13	1	1	37.4	36.702		2216900					18274000		6353200	Quantified
KAG1684215.1	PHYCA_555398	3	3	3	13.9	32.954			49888000			26507000	116020000	42339000	53988000	Quantified
KAG1699262.1	PHYCA_20784	4	4	4	14.5	41.612	671410000	637700000	1070200000	230990000	330510000	443610000	766690000	827980000	1201900000	Quantified
KAG1689250.1	PHYCA_509662	1	1	1	4	47.304			1532600		3661800		3294200			Identified
KAG1698297.1	PHYCA_108059	3	3	3	4.6	102.27	3882500	2521600	2338200	6347600	9370700	4869000	3531100	4962800	4597500	Quantified
KAG1698291.1	PHYCA_15647	1	1	1	5	24.902	2575700	2440800	2155400	4210300	4940100		1315400		2441900	Quantified
KAG1684264.1	PHYCA_531266	5	5	5	18.9	46.771	46188000	31142000	35046000	38835000	44945000	28438000	25332000	30742000	19578000	Quantified
KAG1684299.1	PHYCA_510446	7	7	1	19.5	41.331	52714000	45690000	28539000	67408000	39482000	55808000	143410000	120760000	103940000	Quantified
KAG1696460.1	PHYCA_21346	1	1	1	8.8	16.01		8549000	7998900	3294500	3251200	2604700	1422200			Quantified
KAG1689786.1	PHYCA_102833	2	2	2	7.7	39.966	3324900	5442500	4969400	3147800	2847000		1690600	2685500	4354700	Quantified
KAG1690364.1	PHYCA_547987	4	4	4	6.3	92.35	9719300	6222100	5924500	12888000	10261000	9060400	9905600	10933000	10428000	Quantified
KAG1684430.1	PHYCA_539721	2	2	2	1.7	67.589	3264400						18968000	6277300	5436600	Quantified
KAG1684890.1	PHYCA_511330	2	2	2	3.9	84.816	2019800		1851600	2074400	2658500	2925200	3313300		1661300	Quantified
KAG1694426.1	PHYCA_512128	3	3	3	9.6	44.631	2392800			3754300	3368500		2458500		2598500	Quantified
KAG1691239.1	PHYCA_505369	5	5	5	18.3	33.253	13039000	11778000	9679200	18570000	11394000	15458000	10345000	16756000	14484000	Quantified
KAG1691234.1	PHYCA_505355	1	1	1	13	13.916	7304000	3338400	6487000	4367500	5653600	4632200	2388600	1715800	2829700	Quantified
KAG1691229.1	PHYCA_39576	4	4	4	14.2	39.497	4206000	5392600	4141800	8652300	6265100	7507700	28752000	28217000	9602900	Quantified
KAG1693525.1	PHYCA_504388	3	3	3	10.8	48.301	12621000	7539400	8868200	11350000	12803000	6977800	5500500	9992900	7947800	Quantified
KAG1693524.1	PHYCA_510859	10	10	10	28.7	48.531	151930000	146490000	144800000	260840000	415540000	357780000	143450000	149810000	199530000	Quantified
KAG1689171.1	PHYCA_576028	1	1	1	16.9	9.7752								2499400		Identified
KAG1684616.1	PHYCA_127558	1	1	1	5.6	25.005						8723600		29480000		Identified
KAG1684619.1	PHYCA_509638	3	1	1	22.4	22.189	9450400	6936800	5280300	5527500	6170300	6010000	6873100	5118900	9103500	Quantified
KAG1708011.1	PHYCA_530278	2	2	2	7.4	34.915	3774300	4881800	2763100	3382500	4116200	4490500	1429500	1176400	2847900	Quantified
KAG1708016.1	PHYCA_83220	1	1	1	10.9	15.777	6040400			6906000	4603200	6469000				Quantified
KAG1692404.1	PHYCA_20732	1	1	1	4	41.26					1126600	1486400				Quantified
KAG1702467.1	PHYCA_507579	5	5	4	17.5	41.406	17595000	13926000	13043000	17729000	24827000	14501000	4957400	9613800	8539600	Quantified
KAG1702461.1	PHYCA_568375	6	6	4	11.3	60.688	11967000	18210000	16391000	26804000	36932000	10028000	4323100	6487000	4054800	Quantified
KAG1702453.1	PHYCA_528313	8	8	8	25.4	45.507	36737000	25578000	17354000	30595000	37467000	35494000	84370000	67353000	50469000	Quantified
KAG1688116.1	PHYCA_527275	4	4	4	11.6	41.79		3689800		3920900	4096600		8956600	4682100	4738000	Quantified
KAG1684872.1	PHYCA_533830	12	12	12	26.1	46.881	69240000	65313000	74754000	81985000	125430000	54244000	45165000	40550000	36561000	Quantified
KAG1688128.1	PHYCA_64839	6	6	4	4.9	99.87	85606000	155660000	191890000	60559000	79316000	92720000	165700000	318960000	196310000	Quantified
KAG1688129.1	PHYCA_64859	5	3	3	4.8	98.005	8207400	7458200	8423000	14458000	10993000	6689400	7854800	9766500	5143500	Quantified
KAG1684898.1	PHYCA_512003	2	2	2	17.9	17.457			2978100	7927000	4026100		4479500			Quantified
KAG1685035.1	PHYCA_121991	2	2	2	10.1	34.399	8200900	8371400	8775000	6725600	6220600	7846800	6169400	7274700	6825900	Quantified
KAG1685036.1	PHYCA_572182	4	4	4	15.5	29.351	14718000	15150000	13662000	23143000	21060000	19653000	18202000	22139000	14217000	Quantified
KAG1685039.1	PHYCA_509508	5	5	5	20.4	37.469	36797000	23169000	28840000	38237000	51156000	37227000	34955000	39450000	32459000	Quantified
KAG1685053.1	PHYCA_509499	5	3	3	11.6	64.495	13866000	17821000	19597000	10265000	8309300	12870000	10794000	13556000	10099000	Quantified
KAG1685055.1	PHYCA_509497	8	8	6	13.7	64.296	113170000	126500000	121730000	86750000	79768000	120990000	82023000	126720000	114650000	Quantified
KAG1685063.1	PHYCA_536045	1	1	1	9.6	8.5894	146780000	295920000	267570000	121470000	204340000	497580000	417750000	291210000	338370000	Quantified
KAG1685142.1	PHYCA_506353	10	9	6	30.9	36.329	103790000	82062000	81169000	135150000	152020000	95522000	115080000	102790000	116590000	Quantified
KAG1701107.1	PHYCA_506347	2	2	2	6.9	36.594	1886500	1110800		2536300	2793800	2108500	4038400	3280400	2088700	Quantified
KAG1701140.1	PHYCA_533987	1	1	1	1.5	104.27		3055200		3359300	1361100	1271800		1457200	2074600	Quantified
KAG1696038.1	PHYCA_543414	4	4	4	50.8	12.848	59837000	46365000	40960000	63346000	51806000	64258000	41287000	35222000	26401000	Quantified
KAG1706792.1	PHYCA_533084	3	3	3	22.6	17.76	10577000	7892900	17850000	14779000	18380000	12518000	7947800	11153000	10662000	Quantified
KAG1685316.1	PHYCA_562855	1	1	1	2.8	43.003	856730000	295250000	366330000	240160000	205650000	225810000	189300000	148060000	198990000	Quantified
KAG1708115.1	PHYCA_11349	1	1	1	12.2	12.317	8955600	30884000	18022000	8815200	9641700	13983000	4071200	13654000	13841000	Quantified
KAG1710647.1	PHYCA_508676	2	2	2	16.8	12.049	3262600	2340500	4365000	4474100	5472500	3994600	3592700	4287700	3284000	Quantified
KAG1710652.1	PHYCA_508679	6	6	6	37.9	17.022	89313000	76468000	103920000	133450000	139420000	149090000	76169000	103140000	108760000	Quantified
KAG1685420.1	PHYCA_118794	3	3	1	42.6	11.726	10209000	6686600	8068700	14395000	10377000	6545900	9718900	4349900	19416000	Quantified
KAG1710674.1	PHYCA_570453	1	1	1	5.4	22.49	3566700	2881800	2289000	4764900	3604300	6143200	4445300	3310600	2219700	Quantified
KAG1696862.1	PHYCA_4436	1	1	1	10.7	21.34					3344600		5838300			Identified
KAG1696870.1	PHYCA_538650	4	4	3	15.8	33.869	11903000	29515000	39648000	16144000	32808000	18805000	47401000	7135800	16109000	Quantified
KAG1685447.1	PHYCA_97965	3	2	2	14	30.598	28454000	33056000	45366000	20199000	29884000	17734000	9297700	8595900	10912000	Quantified
KAG1696579.1	PHYCA_561936	23	23	23	45	61.001	989800000	834270000	834230000	1065400000	867060000	1479500000	759390000	1021300000	1019100000	Quantified
KAG1685577.1	PHYCA_537937	18	18	18	33.1	84.241	117430000	90188000	85113000	172680000	127420000	156550000	86753000	122150000	109340000	Quantified
KAG1685593.1	PHYCA_537910	1	1	1	2.3	61.671	7706300	11868000	10101000	17064000	26962000	13058000	3174200	13482000	17553000	Quantified
KAG1690497.1	PHYCA_524824	4	4	4	15	23.993	11377000	13290000	6325400	16623000	6978500	12983000	59475000	31817000	11714000	Quantified
KAG1690502.1	PHYCA_537893	2	2	2	7.2	34.201						1756400	2511000	2517300		Quantified
KAG1685620.1	PHYCA_109941	8	8	8	29.5	30.938	20557000	20896000	16168000	18445000	28703000	15407000	18793000	19244000	16281000	Quantified
KAG1685623.1	PHYCA_506120	1	1	1	5.4	22.054	2844400				2691100		1891900			Identified
KAG1685626.1	PHYCA_109940	4	4	4	6.1	104.67	26306000	40721000	64055000	26504000	37259000	46427000	4245400	3698700		Quantified
KAG1711677.1	PHYCA_531142	4	4	4	6.1	75.903	63615000	58365000	60560000	58386000	43422000	59202000	30032000	50039000	51535000	Quantified
KAG1711673.1	PHYCA_576860	2	2	2	6.4	37.543							3898600			Identified
KAG1685835.1	PHYCA_508950	5	5	5	11.8	50.65	3232400	1802600		3367300	7388400	2305900	4010200	2694300		Quantified
KAG1685862.1	PHYCA_20318	2	2	2	4.3	40.131	9355000	11893000	17182000	8597900	12607000		4827100	5172000	7786600	Quantified
KAG1695462.1	PHYCA_574356	2	2	2	46.3	7.5377	4829500	6080700	5407100	8267000	5992300	12453000	23249000	15482000	10192000	Quantified
KAG1685894.1	PHYCA_113262	4	1	1	30	259.86	2657900	3213900	2224300	3579900	4179600	4201100	2974900	2550400	3196700	Quantified
KAG1685895.1	PHYCA_113262	4	4	1	14.3	103.82	380880000	301010000	777090000	514200000	381170000	1158500000	489650000	531280000	578950000	Quantified
KAG1685904.1	PHYCA_506995	2	2	2	8.2	39.88	2574600	1734400	2796100	1285800	723170	2514600	881670	1209900		Quantified
KAG1685905.1	PHYCA_506995	8	8	8	23.3	41.185	175240000	141450000	161770000	138750000	90972000	140090000	175980000	194930000	124440000	Quantified
KAG1685908.1	PHYCA_507000	16	16	16	58.3	40.615	7174600000	10773000000	12377000000	5561900000	5666800000	7023900000	8070300	2376400	263930	Quantified
KAG1695431.1	PHYCA_565700	2	2	2	5.7	55.229				7364100	16309000					Quantified
KAG1695798.1	PHYCA_571925	5	5	5	36.1	15.787	97588000	70251000	55318000	154640000	96646000	88721000	126260000	115020000	77032000	Quantified
KAG1687735.1	PHYCA_58796	1	1	1	8.5	30.034									4225600	Identified
KAG1695442.1	PHYCA_11087	6	6	6	36.6	26.502	36229000	36492000	47058000	59362000	78338000	105570000	75334000	67296000	72863000	Quantified
KAG1690034.1	PHYCA_574490	11	11	11	13	129.55	59414000	29302000	30798000	83307000	82256000	56287000	187670000	104620000	84798000	Quantified
KAG1686225.1	PHYCA_556650	8	8	7	22.9	44.339	66690000	68630000	63128000	53512000	36431000	75291000	49015000	62753000	54278000	Quantified
KAG1696754.1	PHYCA_21386	3	3	2	6.8	41.506	33517000	48272000	58414000	17079000	28833000	41960000	26830000	46311000	37680000	Quantified
KAG1686228.1	PHYCA_556668	3	3	2	8.9	37.43	34464000	45266000	48446000	34131000	26362000	34324000	24102000	30008000	19368000	Quantified
KAG1696761.1	PHYCA_5622	8	8	8	10.8	99.318	12785000	11845000	10224000	23124000	16034000	17205000	57982000	36693000	23150000	Quantified
KAG1699809.1	PHYCA_525255	5	5	5	21.9	18.911	22105000	20248000	18490000	43413000	34193000	35341000	113560000	31242000	19333000	Quantified
KAG1699811.1	PHYCA_503123	2	2	2	5.4	44.415	4519900	3782600	4708200	5917800	8497100	4377000	3723300	4313300	5151600	Quantified
KAG1698179.1	PHYCA_116766	1	1	1	7.9	16.684	5244200	15212000	4018300				5916800		6628900	Quantified
KAG1698175.1	PHYCA_549134	4	4	4	15.6	38.182	137860000	207570000	240660000	133540000	99308000	169370000	89677000	78948000	142420000	Quantified
KAG1698174.1	PHYCA_116863	7	7	7	37.9	24.049	102210000	128340000	131870000	121920000	72152000	151930000	74765000	100020000	78804000	Quantified
KAG1686356.1	PHYCA_507979	6	6	4	17.6	47.148	297280000	296650000	459600000	127300000	132150000	202350000	168860000	113450000	292270000	Quantified
KAG1704861.1	PHYCA_504280	1	1	1	9.7	26.891	1419600	1574000	1903000		1371000	1432400	1182100	1400900	1910500	Quantified
KAG1704858.1	PHYCA_124508	1	1	1	14	12.989	14306000	23878000	11916000	17562000	12772000	21170000	10356000	23827000	10138000	Quantified
KAG1704856.1	PHYCA_504276	1	1	1	1.9	75.336	1783200	2303100	4103900	1851800	3601800	2555800	12617000	7453500	4136500	Quantified
KAG1712405.1	PHYCA_511439	2	2	2	1.8	114.73	1519800	1572200	1983400	3514600	3263000		3429900		2853900	Quantified
KAG1686515.1	PHYCA_545771	2	2	2	1.2	163.85	7644300	3109100	2210800	5096200	3448300	4619000	30988000	10382000	4644100	Quantified
KAG1686536.1	PHYCA_506334	2	2	2	0.6	432.63	8871900			195650	279330	222640		152340		Quantified
KAG1686540.1	PHYCA_511936	26	26	26	55.5	39.491	394610000	389180000	358330000	680790000	561000000	533620000	569600000	549240000	518880000	Quantified
KAG1701541.1	PHYCA_511938	6	6	6	19.1	45.529	65686000	65546000	47294000	96517000	66431000	106050000	171340000	137360000	140260000	Quantified
KAG1686618.1	PHYCA_7454	3	1	1	40.8	10.972				1647500		1923100	1638900	2968100		Quantified
KAG1704338.1	PHYCA_506418	2	2	2	19.5	12.186	11277000	9243700	7201400	14474000	19402000	7772800	8114500	4480000	6531900	Quantified
KAG1711266.1	PHYCA_507619	2	2	2	9.5	26.163		1549100			1154100	1361300		1754500	1429600	Quantified
KAG1686712.1	PHYCA_567198	2	2	2	3.1	101.44	2359200	2458000	3447000		2002700	3127000	5959700		9055500	Quantified
KAG1688543.1	PHYCA_19566	3	3	3	29.4	14.475	4497100	8963500		11015000	9759500	9970600	6796900	8402700	10348000	Quantified
KAG1688542.1	PHYCA_509792	3	3	3	47.3	11.468	47030000	53532000	36210000	73164000	65386000	61081000	48898000	91133000	65757000	Quantified
KAG1708103.1	PHYCA_52321	1	1	1	13.4	11.78				1647600	3683400		1177800	1271100	1106100	Quantified
KAG1686992.1	PHYCA_47441	2	2	2	8	34.989				6199700	4296200					Quantified
KAG1687000.1	PHYCA_12238	3	3	3	8.9	57.952						5920300	37872000	20879000	77095000	Quantified
KAG1687005.1	PHYCA_42528	1	1	1	2.9	64.953	1596400	1351700	1210700	1641100	2215900	1693500	1404200	3321100	1280700	Quantified
KAG1687015.1	PHYCA_577084	2	2	2	3.8	61.247	2581600		2538600	2376100	3379500	1779400	6624600	2590200	2214900	Quantified
KAG1687017.1	PHYCA_21572	6	6	6	27.7	29.603	8606500	9572200	9183200	12092000	9484100	7991300	9981600	5773000	5452400	Quantified
KAG1704788.1	PHYCA_504262	14	14	14	20.8	89.193	59153000	47404000	51261000	84686000	73694000	76922000	144460000	85429000	73708000	Quantified
KAG1704806.1	PHYCA_541492	2	2	2	3.9	63.422	4418700	7159700	7087900	3040900	4036200	4234300		4589800	5049000	Quantified
KAG1713545.1	PHYCA_543642	3	3	3	11.9	32.766		4719100	5736100	14424000	8491300	16007000	8647100	8481900	19710000	Quantified
KAG1687212.1	PHYCA_526657	3	1	1	9.7	52.42	2071800000	813320000	1999900000	961820000	789840000	537020000	302260000	418250000	546950000	Quantified
KAG1687355.1	PHYCA_69583	3	3	3	9.2	39.596	19210000	14525000	16673000	8655300	13310000	9388800	10821000	11823000	16031000	Quantified
KAG1687366.1	PHYCA_534470	6	6	6	43.5	19.525	11136000	17890000	42445000	114970000	82318000	122590000	188150000	36126000	31138000	Quantified
KAG1712412.1	PHYCA_556236	6	6	6	17.1	47.746	26102000	21214000	21335000	29108000	24085000	25783000	22230000	14759000	11344000	Quantified
KAG1712428.1	PHYCA_537838	1	1	1	5.1	24.865	2431400	1964900		2883400	3543700	2100400	3667400	4017300	2845600	Quantified
KAG1712437.1	PHYCA_556265	2	2	2	2.3	94.02	1092100		881220				903970	693540	1133900	Quantified
KAG1687461.1	PHYCA_534296	7	7	5	27.5	35.553	409710000	613810000	788850000	326810000	378170000	439860000	864360000	392340000	836670000	Quantified
KAG1687462.1	PHYCA_127270	5	3	3	15.4	31.585	29584000	61850000	48816000	23851000	23536000	44206000	24838000	14924000	24892000	Quantified
KAG1687467.1	PHYCA_566703	3	3	3	28	19.615	46228000	58007000	42371000	41380000	37246000	52037000	33259000	34109000	51994000	Quantified
KAG1687517.1	PHYCA_41502	11	11	11	36.2	39.562	78707000	98523000	58326000	131680000	119570000	93010000	92252000	88853000	93987000	Quantified
KAG1687567.1	PHYCA_133407	1	1	1	15.1	9.5262	23000000	25914000	12600000	44903000	23340000	22332000	27097000	57561000	40872000	Quantified
KAG1687660.1	PHYCA_14034	5	5	5	11.8	56.143	22376000	19284000	22497000	22112000	16526000	30409000	11991000	14630000	19016000	Quantified
KAG1687652.1	PHYCA_560939	2	2	2	11.5	22.404	1822700		1426400	1964700		1801500	2431900	1886200	1493900	Quantified
KAG1687617.1	PHYCA_541001	2	2	2	7.8	47.599	17948000	18467000	22399000	9101700	16399000	8331800	5447100	8025500	7302900	Quantified
KAG1687636.1	PHYCA_504061	8	8	8	20.3	50.971	616140000	801810000	968110000	417910000	432480000	637870000	462240000	679550000	449640000	Quantified
KAG1687764.1	PHYCA_536718	8	8	8	39.2	35.33	266400000	118060000	112580000	340310000	369080000	107110000	324760000	76921000	76330000	Quantified
KAG1694251.1	PHYCA_530302	1	1	1	2.6	59.843										Identified
KAG1693922.1	PHYCA_127146	1	1	1	1.4	133.13	12650000	7700100	11405000	9084100	6529500	10172000	6000700	4501500	3846200	Quantified
KAG1693910.1	PHYCA_37255	2	2	2	1.1	205.29	546840000	665290000	546260000	682110000	566870000	619320000	475350000	713570000	631250000	Quantified
KAG1693899.1	PHYCA_511117	8	8	7	41.8	20.859	415120000	318220000	341750000	580110000	1211200000	407640000	1361100000	557820000	346420000	Quantified
KAG1689049.1	PHYCA_566838	4	4	4	6.2	79				3357800		2543000	3622100	3430400	1950900	Quantified
KAG1687969.1	PHYCA_506857	14	14	14	21	75.53	133770000	106700000	87968000	178330000	159880000	123380000	88276000	107480000	96120000	Quantified
KAG1688033.1	PHYCA_507344	5	5	5	8.8	51.973	20954000	15631000	14135000	40974000	36601000	26577000	22293000	25934000	21921000	Quantified
KAG1688046.1	PHYCA_507331	3	3	3	13.7	29.583	1953300		3405100	7067500	4539800	8671500	5319500	8167900	9553500	Quantified
KAG1693072.1	PHYCA_100241	3	3	3	29.9	11.808	4048300	3073800	2645400	2344600	4655100	4896600	2430500		4715400	Quantified
KAG1688066.1	PHYCA_541661	7	7	7	26.9	42.903			1836700	2329600	5454000		6127900	18166000	5280700	Quantified
KAG1688079.1	PHYCA_504332	2	2	2	7.3	42.383	2096200	7552600	2709800	6456500	2485100	2332600	774500	2755200	2309700	Quantified
KAG1704974.1	PHYCA_504327	1	1	1	12.4	10.366										Identified
KAG1704949.1	PHYCA_512149	1	1	1	21.5	10.836	4129700	6235300	2086600		3951000	1369500		5029300	3366500	Quantified
KAG1708149.1	PHYCA_533823	1	1	1	9.4	25.7	7106700		10687000	14996000	9503700	12040000	12303000	26364000	19746000	Quantified
KAG1688135.1	PHYCA_109799	1	1	1	7.6	16.107		953770	1037200		680620		4217800	5459100		Quantified
KAG1688137.1	PHYCA_7206	4	3	3	12.4	39.479							5260500	5665400	4947600	Quantified
KAG1708159.1	PHYCA_565318	16	16	15	62.5	39.187	1555900000	1639200000	1896900000	1215200000	1185900000	1250000000	2215600000	3394800000	3754000000	Quantified
KAG1708164.1	PHYCA_565311	2	2	2	2.8	90.047	1646600	2193500	1554200		1587800	1986600		1169000	1402600	Quantified
KAG1688162.1	PHYCA_20993	9	9	9	51.4	24.303	18962000	27526000	27022000	9373500	12514000	11840000	44000000	87206000	65917000	Quantified
KAG1694544.1	PHYCA_119473	1	1	1	3.2	103.6	363590000	1181300000	256970000	385440000		386640000		153290000	69685000	Quantified
KAG1688249.1	PHYCA_62743	1	1	1	3	47.687	17548000	4549000	5530000	2154300	1195800	3878500	2315700	7608400	6449500	Quantified
KAG1688280.1	PHYCA_508783	2	2	2	5.3	59.101				1998900	6295300		2075500		715160	Quantified
KAG1694579.1	PHYCA_9485	7	7	7	32.7	19.517	41622000	33111000	41809000	49151000	38871000	52557000	41587000	47007000	41336000	Quantified
KAG1710149.1	PHYCA_575550	1	1	1	2.5	76.233	5801300	2447700	2237600	2041200			17583000	11409000	7748300	Quantified
KAG1711115.1	PHYCA_507870	3	3	3	28.5	16.475	10395000	11597000	10562000	19409000	18827000	13663000	12574000	14643000	16692000	Quantified
KAG1711104.1	PHYCA_577612	4	4	4	21.1	22.82	15739000	11165000		20620000	20877000	16309000	32124000	21761000	18790000	Quantified
KAG1692252.1	PHYCA_555583	1	1	1	5.6	26.421				907710	934230		3830600		1385300	Quantified
KAG1692221.1	PHYCA_511077	1	1	1	2.5	57.949	2840700	1783300	1012000	2097800	2589600	1004700				Quantified
KAG1692217.1	PHYCA_511075	10	10	10	53.5	29.324	46710000	43180000	31483000	41336000	74536000	29342000	21629000	33183000	25135000	Quantified
KAG1696015.1	PHYCA_505233	3	3	3	21.6	20.72	3903500	6593400	3422300	8167100	4085300	6733600	4817400	5280800	7132000	Quantified
KAG1692147.1	PHYCA_530787	5	5	5	10.3	82.687					43648000		3138800			Identified
KAG1688467.1	PHYCA_39587	2	2	2	7.1	33.104			3607900	2444900	1867600	3354800				Quantified
KAG1688525.1	PHYCA_509798	4	4	4	16.2	32.641	37671000	49708000	64299000	21171000	26454000	44394000	46982000	41429000	52082000	Quantified
KAG1688609.1	PHYCA_535411	1	1	1	10.5	14.603										Identified
KAG1688610.1	PHYCA_508522	4	4	4	22.2	22.607	15410000	7923200	12073000	20283000	31142000	15520000	36313000	20230000	15655000	Quantified
KAG1688618.1	PHYCA_570119	3	3	3	6	59.023	8636900	5844600	5365000	9920400	8016000	6564400	6781200	8686900	10791000	Quantified
KAG1688638.1	PHYCA_570139	2	2	2	7.5	123.87	3105700	2101400	3006800	3434700	3310500	3667200		2095300	5403400	Quantified
KAG1688646.1	PHYCA_570151	6	6	4	9.5	118.35	30216000	27248000	22758000	5175600	11316000	9168800	30062000	11555000	5044300	Quantified
KAG1688706.1	PHYCA_551419	7	7	7	20.3	32.19	16817000000	16987000000	14138000000	16407000000	15850000000	13363000000	16387000000	15994000000	11421000000	Quantified
KAG1688708.1	PHYCA_551416	3	3	3	9.5	37.724	505490000	605690000	639250000	625870000	750810000	396590000	1659000000	1038600000	998800000	Quantified
KAG1711487.1	PHYCA_568672	6	6	6	17.2	48.424	1318500000	1419000000	1398100000	986000000	809690000	1225000000	435540000	613210000	579270000	Quantified
KAG1711469.1	PHYCA_507726	13	13	13	39.4	39.492	475710000	309250000	351020000	655600000	766720000	414720000	294350000	216770000	199760000	Quantified
KAG1688791.1	PHYCA_71922	2	2	2	22	13.959			1857600	1881100		1555000	4003400	2204200	3019600	Quantified
KAG1708885.1	PHYCA_17207	1	1	1	1.9	103.51					1005800			1032500	793030	Quantified
KAG1688870.1	PHYCA_509600	7	7	7	19.5	37.982	48409000	63255000	55531000	45536000	67314000	55429000	48525000	75110000	66692000	Quantified
KAG1688895.1	PHYCA_529073	2	1	1	18.5	17.627	888900000	1352800000	1288200000	248190000	368690000	493390000	325850000	952250000	667170000	Quantified
KAG1688971.1	PHYCA_531039	6	6	6	6.5	101.09	21995000	20101000	18583000	33750000	19851000	31384000	39449000	42043000	34093000	Quantified
KAG1689018.1	PHYCA_541896	5	5	5	20.7	22.436	12643000	12003000	9514100	32732000	16256000	25211000	18895000	26166000	18033000	Quantified
KAG1689020.1	PHYCA_541894	2	2	2	7.4	32.43	4506000	2564100	2228200	2997100	3067300	2651400	3339400	2878300	2655100	Quantified
KAG1689058.1	PHYCA_502885	2	2	2	8.1	31.254				1374800						Identified
KAG1694403.1	PHYCA_129169	2	2	2	9	26.149	3704000	5826900	3865200		3554500	4137100		4754300		Quantified
KAG1694354.1	PHYCA_11956	3	3	3	11.5	45.431	40848000	30048000	66251000	32143000	28550000	39566000	44264000	34569000	51255000	Quantified
KAG1694357.1	PHYCA_129924	1	1	1	3.8	47.659		8520600		1034800	7553900	7209800	4603900	6711700	12114000	Quantified
KAG1704609.1	PHYCA_526898	1	1	1	7.9	19.403	3156000	2001400	2257500	5541800	4571300	3880400	7931200	5943200	3039800	Quantified
KAG1699428.1	PHYCA_552607	2	2	2	11.2	23.247	5645400		3301100	6390300	9734100	4279200	10273000	7675100	6033500	Quantified
KAG1699395.1	PHYCA_572606	1	1	1	2	66.377	7053200			5943800	2460300	4538200		2837200	7093600	Quantified
KAG1713177.1	PHYCA_533584	2	2	2	2.1	94.538	4198500									Identified
KAG1689397.1	PHYCA_510959	3	3	3	18	20.793	2898800	3377300		3807200	3368200		3631900		4262800	Quantified
KAG1689408.1	PHYCA_510966	2	2	2	8.2	37.922	3358500	6373300		2420500	4989000	2009300		2388100	4392200	Quantified
KAG1689450.1	PHYCA_127953	4	4	4	17.8	36.93	12268000	16406000	22282000	11171000	7012300	8588200	17314000	14881000	12000000	Quantified
KAG1689453.1	PHYCA_526320	17	17	17	44.3	49.235	473750000	493480000	536700000	449650000	340060000	534530000	453640000	644320000	623420000	Quantified
KAG1699279.1	PHYCA_575315	2	2	2	2.3	82.919			2129100	4333900	3524700	4019600	3177500	3139900	4747000	Quantified
KAG1692440.1	PHYCA_555221	3	3	1	19.5	21.75	70056000	118240000	149040000	110260000	106920000	130880000	9406700	14272000	35784000	Quantified
KAG1692441.1	PHYCA_575164	3	1	1	16.9	22.424			1907300							Identified
KAG1692442.1	PHYCA_537009	2	1	1	12.2	21.79										Identified
KAG1692454.1	PHYCA_510914	2	2	2	15.9	17.231			1731700			1745700	2851000	1973600	3867100	Quantified
KAG1689501.1	PHYCA_575139	1	1	1	1.6	87.226	65823000	212810000	158410000	117270000	139990000	207770000	54300000			Quantified
KAG1692470.1	PHYCA_510902	1	1	1	19.7	8.2643	2235100	3579900	2108200	3348700	3939200					Quantified
KAG1689580.1	PHYCA_506753	2	2	2	10.8	37.042		2728000	3275100	4095000	6650600			2480300	1850600	Quantified
KAG1709632.1	PHYCA_506759	7	7	7	15.2	66.568	710810000	725160000	1449000000	709930000	577430000	1001700000	995170000	895570000	1212200000	Quantified
KAG1709628.1	PHYCA_38856	5	5	5	28.8	27.608	27705000	25876000	22865000	32842000	21387000	49549000	24129000	38250000	40502000	Quantified
KAG1709621.1	PHYCA_507114	4	4	4	10.5	40.928	5657000	2703200		12401000	10766000	11981000	17708000	13875000	13131000	Quantified
KAG1709604.1	PHYCA_527956	1	1	1	2.4	73.102	34167000	17236000	31748000	56355000	24103000	35576000	19649000	21235000	6961900	Quantified
KAG1689665.1	PHYCA_531036	4	4	4	15.8	25.002	20919000	10179000	10025000	6270100	14667000	9808000	8595200	5136600	7874000	Quantified
KAG1689676.1	PHYCA_7431	1	1	1	5.2	28.367										Identified
KAG1689700.1	PHYCA_511575	4	4	4	20.7	34.01	7920600	8123500	9943500	19151000	12560000	11908000	5852300	6385100	8569600	Quantified
KAG1689744.1	PHYCA_510778	5	5	5	9.9	68.184	12352000	11903000	18170000	11481000	9780800	18008000	20469000	15203000	15818000	Quantified
KAG1689780.1	PHYCA_504366	2	2	2	8.6	39.715	1723400			1605300	1834600	1480700	2747400	4067600		Quantified
KAG1689785.1	PHYCA_504369	4	4	4	8.9	76.227	9940500	9648400	7125600	6029800	7755100	9224000	13276000	11341000	7193900	Quantified
KAG1689812.1	PHYCA_556109	8	8	8	17.7	53.373	44826000	22284000	30999000	21476000	21721000	33400000	90702000	49367000	69525000	Quantified
KAG1689815.1	PHYCA_21126	3	3	3	6.1	55.3	18885000	7052700	6082400	8049000	4598000	8442700	7086700	6550700	9891500	Quantified
KAG1689819.1	PHYCA_530893	43	43	40	70.9	73.122	9917700000	9949400000	9279300000	7669000000	7462500000	12806000000	7622200000	9805600000	16588000000	Quantified
KAG1689823.1	PHYCA_511367	12	12	12	55	24.393	308240000	262620000	212930000	349440000	305060000	313040000	531640000	272610000	337300000	Quantified
KAG1689872.1	PHYCA_511348	1	1	1	4.5	34.469					5504500	2330300			1921200	Quantified
KAG1689873.1	PHYCA_556046	2	2	2	8.2	28.607	134510000	106770000	162050000	90138000	51459000	105230000	81732000	29402000	58680000	Quantified
KAG1696161.1	PHYCA_511341	16	16	15	36.1	47.912	400660000	279260000	224100000	344080000	406280000	282680000	334570000	225160000	176880000	Quantified
KAG1689942.1	PHYCA_129784	3	3	3	19.5	26.931	34127000	16035000	15653000	21960000	11451000	26652000	7945200	17037000	8367100	Quantified
KAG1690125.1	PHYCA_129829	1	1	1	5.2	23.509	1917600	2202800	2360300				1277500	3426600	1035100	Quantified
KAG1689944.1	PHYCA_511541	6	1	1	24.2	35.672	6731400	4632900	4343400	3730100	5684300	8586300	3345500		3265600	Quantified
KAG1690132.1	PHYCA_129892	4	3	3	18.8	25.681	56833000	45003000	63146000	49795000	36344000	62688000	29729000	51041000	37038000	Quantified
KAG1690018.1	PHYCA_554548	3	3	3	8	60.928	1888800	1124300		8584000	3588500	2851600	6713800		3895700	Quantified
KAG1690075.1	PHYCA_505659	4	4	4	11.7	49.225	9912200	4876600	3811100	10396000	4764100	4186700	2697800	3048900	3501500	Quantified
KAG1690088.1	PHYCA_505659	2	2	2	10.9	21.895	12799000				32847000					Identified
KAG1690129.1	PHYCA_511541	6	6	1	24.2	35.658	37828000	26318000	25578000	21887000	21550000	25900000	11928000	12105000	12977000	Quantified
KAG1690130.1	PHYCA_576423	4	4	3	18.8	25.62	245780000	324550000	286530000	127490000	266630000	301860000	98483000	72973000	111310000	Quantified
KAG1690327.1	PHYCA_547933	1	1	1	10.6	20.563	3893400	2765600		3353700	5280800	9679100	3143800	4308700	2446600	Quantified
KAG1690334.1	PHYCA_8284	5	5	5	10.5	59.613	2977900			3649300	4920100		10303000		2595200	Quantified
KAG1690349.1	PHYCA_507368	22	22	22	43.2	62.527	524840000	474240000	526400000	394240000	379820000	392920000	713500000	584000000	452090000	Quantified
KAG1690350.1	PHYCA_567952	2	2	2	6.9	43.598	8340500	6697200		7917000	6732500	7452300		6988300	8534600	Quantified
KAG1690380.1	PHYCA_563829	14	14	14	66.9	166.07	1638400000	1162600000	1347200000	2372500000	1674000000	2464000000	1554600000	1344000000	1772700000	Quantified
KAG1690381.1	PHYCA_505419	1	1	1	4.6	50.165							2986900	3187000		Quantified
KAG1690383.1	PHYCA_505423	10	10	10	32.3	31.632	453960000	329360000	382480000	453880000	407050000	747320000	300410000	401310000	562720000	Quantified
KAG1690394.1	PHYCA_545922	1	1	1	0.9	172.79	981250	1218200	890160	1296700	1121800	1885700	1106700	1297900	1034700	Quantified
KAG1690411.1	PHYCA_543889	3	3	3	14.6	36.838	6979600	6261300	9783400	8818700	10172000	8777700	6976800	6998800	6175400	Quantified
KAG1695735.1	PHYCA_509713	5	5	5	41.8	7.809	55914000	48255000	56644000	87569000	73167000	48961000	18091000	27915000	43510000	Quantified
KAG1695733.1	PHYCA_552671	6	6	6	38.6	29.712	245290000	221800000	187810000	115510000	188950000	146430000	486850000	136320000	280310000	Quantified
KAG1695732.1	PHYCA_123053	5	5	5	31	23.136	16290000	17153000	16967000	21261000	19048000	16367000	24947000	22875000	24312000	Quantified
KAG1695712.1	PHYCA_19507	3	3	3	10	42.071	2956500	2699800		3109000	3532700				2049300	Quantified
KAG1695711.1	PHYCA_509735	4	4	4	18.7	29.214	5569300	2760600		3534600	2846200	3226200	23399000	13103000	9862900	Quantified
KAG1695704.1	PHYCA_10393	5	5	5	19.3	40.039	24978000	46843000	41550000	15733000	6263800	22732000	14550000	7751200	11402000	Quantified
KAG1695701.1	PHYCA_509742	7	7	7	21.6	34.244	56309000	96305000	98147000	42519000	52413000	51313000	181560000	122440000	155980000	Quantified
KAG1690496.1	PHYCA_557865	2	2	2	2.2	108.98	1097800	1145700		1592500	1603300	958320	2737900	2295600	2304400	Quantified
KAG1690524.1	PHYCA_511829	1	1	1	16	12.299					3394400					Identified
KAG1690527.1	PHYCA_130950	4	4	3	44.2	13.561	104420000	84883000	106620000	123610000	109950000	122980000	242530000	151820000	177720000	Quantified
KAG1690746.1	PHYCA_510038	10	10	1	32.7	38.659	162500000	122940000	152650000	127690000	119300000	172470000	65257000	130140000	138670000	Quantified
KAG1690824.1	PHYCA_21565	2	2	2	10.8	28.93	6724500	7101700	9233700	7767400	8293000	7306700		8637000	9266100	Quantified
KAG1690826.1	PHYCA_511842	8	8	8	23.8	56.126	36352000	44347000	39365000	43245000	55616000	38524000	47209000	50291000	40118000	Quantified
KAG1690850.1	PHYCA_509157	9	9	9	24.4	51.65	2268900000	2570100000	2972000000	1437500000	1388500000	2095700000	1918400000	2043600000	1821200000	Quantified
KAG1690863.1	PHYCA_509144	6	6	6	14.1	38.669	30635000	40911000	28465000	34286000	25235000	23957000	43942000	31150000	39793000	Quantified
KAG1700876.1	PHYCA_506502	3	3	3	3.9	116.94	5544800	5301200	3261200	6977200	8822800	5341100	4750600	5299200	3875400	Quantified
KAG1690923.1	PHYCA_546093	4	4	4	10.4	46.956	8366200	8046900	7288300	13280000	12409000	6827900	14918000	8835500	11680000	Quantified
KAG1690934.1	PHYCA_546081	4	4	4	7.6	58.89	7936400	8553700	13976000	12632000	25055000	8788900	9442900	10197000	9314100	Quantified
KAG1690943.1	PHYCA_111740	20	20	20	27.4	89.923	130530000	109520000	114180000	150890000	139660000	96614000	88855000	85749000	96285000	Quantified
KAG1690990.1	PHYCA_510038	10	2	2	28.7	38.574	16889000	15730000	12148000	18378000	14598000	17188000	10295000	12512000	19975000	Quantified
KAG1690991.1	PHYCA_510042	6	1	1	16.1	38.598	17190000	12690000	14951000	15464000	16920000	21252000	15330000	19357000	21651000	Quantified
KAG1691015.1	PHYCA_510076	2	2	2	7	35.084	2245800	2039400	2233300	2969500	3903600	2430100	1133400	2488400	1999600	Quantified
KAG1691016.1	PHYCA_553501	2	2	2	3.5	55.618		724390		2670000	2393400	1582500		1320700	1041100	Quantified
KAG1691037.1	PHYCA_573481	3	3	3	25.3	21.601	16373000	12319000	12151000	32524000	26280000	12111000	34351000	14079000	13054000	Quantified
KAG1691045.1	PHYCA_553533	6	6	6	20.9	38.634	9414700	8533800	4479800	14740000	22507000	1472900	3967300	1293100	1499700	Quantified
KAG1691124.1	PHYCA_502708	10	10	10	50.7	26.002	257720000	347300000	259660000	354290000	389590000	198350000	151020000	207900000	201000000	Quantified
KAG1691156.1	PHYCA_558170	8	8	8	19.6	43.323	65753000	52302000	45510000	93632000	85184000	58262000	82723000	77045000	79874000	Quantified
KAG1691265.1	PHYCA_505383	3	3	3	23.9	18.355	5331000	4296200	5641000	10671000	9263100	4259800	5125100	3781500	5278400	Quantified
KAG1691339.1	PHYCA_510618	2	2	2	2.6	116.41				1939100		3059700	4674600	5370500	3288600	Quantified
KAG1691369.1	PHYCA_510636	4	4	4	33.3	27.115	3643200000	4301500000	4598100000	1290100000	1640300000	2697900000	1591900000	666130000	961440000	Quantified
KAG1691370.1	PHYCA_126683	5	5	5	18.9	39.974	52964000	25685000	40971000	30996000	32293000	26637000	123310000	18463000	5581800	Quantified
KAG1691405.1	PHYCA_7820	3	3	3	6.3	55.415					1586600					Identified
KAG1691406.1	PHYCA_534321	19	19	19	38.1	56.977	188210000	218070000	178410000	313970000	290810000	246090000	94117000	149570000	154980000	Quantified
KAG1691421.1	PHYCA_112556	2	2	2	7.8	38.973	1691700	1228600	1630500	1197600	6296600	887590	1146900	1077700	923890	Quantified
KAG1691423.1	PHYCA_534317	3	2	2	19.2	21.714	4436500	4471700	6319900	5969900	5047200		5613200	3336000	3143500	Quantified
KAG1702422.1	PHYCA_507603	4	4	4	23.2	19.666	6075700	9176200	5286100	18066000	32861000	5860800	11911000	7931200	9323900	Quantified
KAG1691590.1	PHYCA_511790	9	2	2	14.1	51.291	7060200	5161200	6223800	8166700	12234000	6574700	4559100	3691500	5165200	Quantified
KAG1704660.1	PHYCA_505528	2	2	2	16.7	23.658	9113600	6179100	7855100	11607000	10477000	14265000	54370000	31568000	15291000	Quantified
KAG1704629.1	PHYCA_108199	1	1	1	2.2	136.18						4201700		3825000		Identified
KAG1691740.1	PHYCA_577825	5	5	5	11.6	57.66	23376000	14168000	8975100	5880000	7483000		15278000	17706000	14565000	Quantified
KAG1707882.1	PHYCA_566695	2	2	2	12.9	8.2234					1061300					Identified
KAG1691879.1	PHYCA_575859	2	2	2	4.7	45.214	2596400	2448400		5571700	9949000	2231500	4155500	3960200	3959900	Quantified
KAG1707899.1	PHYCA_511269	2	2	2	3.6	61.512				3075700	2273400		2061100			Quantified
KAG1691906.1	PHYCA_511291	11	1	1	64.8	27.911		6330900	18169000		13116000		16781000	7600000	18572000	Quantified
KAG1707942.1	PHYCA_511317	8	8	8	18.9	75.716	77773000	70678000	77228000	60053000	43690000	53002000	49740000	51780000	74736000	Quantified
KAG1691962.1	PHYCA_555884	3	3	3	15.1	27.182	5541600	4622600		6766500	6609900	5845600	12496000	8639100	13127000	Quantified
KAG1691992.1	PHYCA_511213	2	2	2	22.1	27.919	80373000	143200000	183220000	27336000	83712000	15222000	30207000	49542000	16704000	Quantified
KAG1691993.1	PHYCA_511208	4	4	4	18.2	29.978	12333000	9793000	10850000	23357000	25255000	13533000	23197000	15904000	16186000	Quantified
KAG1691995.1	PHYCA_575784	2	2	2	1.2	108.71				6804900	7142900	8202400	5838000	4874800	4146400	Quantified
KAG1691997.1	PHYCA_128843	1	1	1	8.8	13.539		3729700	3539300	4649100	6763100		2020000	2904500	1958600	Quantified
KAG1692055.1	PHYCA_15097	10	5	5	19.3	61.066	3706400	37662000	19955000		1081600		3234600	2123500		Quantified
KAG1692060.1	PHYCA_105438	11	11	6	20.3	60.804	49461000	89765000	85956000	31900000	29482000	30940000	41952000	78647000	51202000	Quantified
KAG1703590.1	PHYCA_6372	4	4	4	17.3	37.675	57168000	45141000	72190000	32028000	28374000	43645000	20755000	40800000	36590000	Quantified
KAG1692092.1	PHYCA_105777	11	11	11	24.9	46.965	76241000	82441000	54454000	149440000	144020000	72905000	81691000	132750000	130490000	Quantified
KAG1692358.1	PHYCA_508927	6	6	6	24.8	31.982	12434000	10335000	11495000	25214000	23124000	8351500	11662000	10708000	7833200	Quantified
KAG1692365.1	PHYCA_510887	1	1	1	10.9	15.709				3777200			2088300	1789300	2349900	Quantified
KAG1692366.1	PHYCA_575101	1	1	1	1.7	99.337	2142100	3067900	2978800	2394700	3452600	1953500	5071100	5189400	3361500	Quantified
KAG1692388.1	PHYCA_575123	2	2	2	3.8	60.418					5902400		4743600	4485800	2625000	Quantified
KAG1692419.1	PHYCA_575207	2	2	2	1.7	163.11	14538000	8209100	8356900	25158000	32626000	10161000	9318100	8373100	8534500	Quantified
KAG1692430.1	PHYCA_534494	2	2	2	0.3	788.35					5596000					Identified
KAG1712485.1	PHYCA_21463	5	5	5	29.6	25.601	8287300	5015600	7651300	22988000	18522000		10060000	8760600	9832200	Quantified
KAG1692501.1	PHYCA_19338	1	1	1	10.8	10.591				3775200						Identified
KAG1712498.1	PHYCA_556849	6	6	6	19.9	44.32	285550000	301780000	265370000	168340000	142870000	190260000	173660000	151490000	416660000	Quantified
KAG1692661.1	PHYCA_503217	6	6	6	27	33.205	64438000	46474000	63102000	60317000	64814000	59597000	39729000	84216000	45116000	Quantified
KAG1692663.1	PHYCA_99007	5	5	5	13.9	57.265	48398000	61958000	46924000	32233000	29398000	32775000	19758000	19049000	39153000	Quantified
KAG1692664.1	PHYCA_13283	4	4	4	9.9	53.4	8750100	12119000	8954400	8932000	6502100	13853000	8111600	6059300	6735300	Quantified
KAG1692689.1	PHYCA_503203	2	2	2	3.8	65.365		2234700			3541400		8789000	3112200	1753600	Quantified
KAG1692700.1	PHYCA_531923	3	3	3	16.3	27.917	270450000	361060000	269550000	207420000	201290000	263570000	131810000	175380000	288040000	Quantified
KAG1692709.1	PHYCA_503189	4	4	4	20.8	31.389	21848000	18309000	15745000	22828000	24915000	22645000	39610000	44036000	29127000	Quantified
KAG1692712.1	PHYCA_525308	4	4	4	10.3	73.342	2447500		2051900	3563000	2113100	2562800	2190400	3065800	4046400	Quantified
KAG1692725.1	PHYCA_98692	1	1	1	1.1	123.65							2558300	2060000	610760	Quantified
KAG1692728.1	PHYCA_525298	3	3	3	7.2	52.188	5432300	7128900	7538100		6220300				6001100	Quantified
KAG1692756.1	PHYCA_99373	11	6	6	21.5	56.59	9944000	13383000	10915000		10860000	7059100	29251000	15545000	18157000	Quantified
KAG1692757.1	PHYCA_4653	3	2	2	7.1	63.174	1550100	2711000								Quantified
KAG1692758.1	PHYCA_13193	11	11	5	21.2	63.063	61265000	87438000	60327000	57230000	45719000	61315000	90474000	75547000	94238000	Quantified
KAG1692759.1	PHYCA_539178	2	2	2	12.1	18.815					3950300		6856500	7062200	2265600	Quantified
KAG1692768.1	PHYCA_539189	2	2	2	13.5	16.432	3712500	6283400	4419800	6011200	2821100	6149100	3417900	5441000	5222500	Quantified
KAG1692779.1	PHYCA_74716	6	6	6	13.7	68.673	16771000	28435000	23620000	17762000	16128000	8604000	13157000	15350000	16135000	Quantified
KAG1692787.1	PHYCA_539198	1	1	1	3	54.904										Identified
KAG1692815.1	PHYCA_539234	3	3	3	27.1	14.372	56738000	81444000	81479000	50825000	90480000	29530000	38699000	45697000	93500000	Quantified
KAG1692856.1	PHYCA_576174	2	2	2	28.9	13.832				4983800	6408500	2800600	17869000	10248000	3506200	Quantified
KAG1692907.1	PHYCA_576106	1	1	1	1.6	83.328	293830000	302120000	186600000	7106000	319850000	58324000	334440000	40346000	23308000	Quantified
KAG1692915.1	PHYCA_511385	24	24	24	36	104.03	356440000	330750000	295720000	502100000	640200000	253660000	300930000	285970000	234350000	Quantified
KAG1692926.1	PHYCA_503135	8	8	8	21.4	38.877	37418000	35031000	26528000	29032000	24018000	34088000	30104000	36254000	32179000	Quantified
KAG1692931.1	PHYCA_503134	1	1	1	4.9	28.729	2743300		1781000	2321500	3181200	1034900	1310900	1557900	1158400	Quantified
KAG1692994.1	PHYCA_573853	2	2	2	3.5	81.602			3684100	5686600	4747300	6768800	8552900	5857800	8935700	Quantified
KAG1693021.1	PHYCA_573853	6	6	6	15.2	50.884	15069000	14513000	6795400	11550000	20591000	9837100	24107000	7475600	5520000	Quantified
KAG1693105.1	PHYCA_99626	3	3	3	5.2	89.005		2783100	3397000		2414400		3566200	4106600	4040600	Quantified
KAG1693145.1	PHYCA_532207	4	4	4	6.8	61.762			6503000	15887000	13352000	7579300		7436100	10413000	Quantified
KAG1693149.1	PHYCA_99832	2	2	2	14.8	12.625	17636000	25425000	20457000	30541000	20547000	72721000	17447000	23982000	18261000	Quantified
KAG1708437.1	PHYCA_109537	2	2	2	12.2	13.043	6379400	15549000	9986900	11550000	10053000	255450000	9324700	22475000	6324000	Quantified
KAG1693234.1	PHYCA_503839	2	2	2	2.5	88.484										Identified
KAG1693248.1	PHYCA_503852	5	5	5	33.8	17.387	16468000	26659000	25221000	42549000	25226000	34587000	19797000	42560000	37301000	Quantified
KAG1693249.1	PHYCA_503853	3	3	3	5.9	55.928				1787400		2078000	30048000			Quantified
KAG1693257.1	PHYCA_532327	2	2	2	21.6	13.321							5776700	3405200		Quantified
KAG1693262.1	PHYCA_101373	3	3	3	50.6	8.6155	23243000	43296000	15957000	22938000	17613000	21595000	16995000	17206000	24880000	Quantified
KAG1693264.1	PHYCA_532331	4	4	4	42	12.852	4165700	3504300	5956600	12375000	11614000	10531000	8608100	5468500	6465800	Quantified
KAG1693265.1	PHYCA_503857	1	1	1	15.4	13.082		36621000	37724000							Quantified
KAG1693283.1	PHYCA_101635	3	3	2	10.1	47.595	12130000	26141000	24230000	2612300	3526000	5022800	1730700	4161700	7279800	Quantified
KAG1693285.1	PHYCA_101607	5	5	5	18.8	46.675	45913000	43006000	40247000	8894100	11838000	20215000	27942000	17667000	32925000	Quantified
KAG1693395.1	PHYCA_96024	4	4	4	13.6	39.14	9854700	15629000	9629400	18509000	18089000	16545000	14462000	13769000	12002000	Quantified
KAG1693415.1	PHYCA_97128	1	1	1	6	15.958										Identified
KAG1693427.1	PHYCA_502852	3	3	3	15.4	23.498	3574000	4585500		3442100	4131800	4632500	3450700	15444000	2760900	Quantified
KAG1693436.1	PHYCA_502845	1	1	1	2.9	46.44	6762900	8496300	1798000	4160200	12232000	8309600	4103200	5724200	6178400	Quantified
KAG1693437.1	PHYCA_502842	2	2	2	6.1	47.041	5564200	6179300	4361800	5318500	5822400	8359000	3119800	5134300	3638200	Quantified
KAG1693642.1	PHYCA_120174	2	2	2	19.2	11.026	22137000	13144000	19963000	20343000	80699000	11538000	80061000	18045000	22312000	Quantified
KAG1693672.1	PHYCA_508983	4	4	4	13.9	33.756	16717000	14982000	10416000	24455000	70337000	12410000	29959000	19059000	40917000	Quantified
KAG1693678.1	PHYCA_120120	6	6	6	13.6	52.313	51880000	45882000	41413000	60809000	57386000	52739000	118070000	74134000	65063000	Quantified
KAG1693694.1	PHYCA_9669	1	1	1	5.3	23.138	1587100	1601000		2959900	1959100		1944400	1646700	2013100	Quantified
KAG1693712.1	PHYCA_9660	6	6	6	4.6	126.59	5319100	13134000	7356900	22984000	17902000	20694000	27870000	43661000	16589000	Quantified
KAG1693808.1	PHYCA_12425	1	1	1	5.9	22.704	4132600	2563900	2555600	15749000	6839000	8394800	20417000	13699000	9411500	Quantified
KAG1693848.1	PHYCA_511144	29	29	29	59.5	58.12	841370000	758920000	851820000	1111400000	1056400000	1061500000	615210000	721570000	706450000	Quantified
KAG1693863.1	PHYCA_511140	4	4	4	12.7	30.555	22431000	18761000	14285000	35465000	39578000	26674000	85939000	56122000	24775000	Quantified
KAG1693868.1	PHYCA_575626	1	1	1	5.3	46.244						4785200	3233600		10107000	Quantified
KAG1693893.1	PHYCA_575588	2	2	2	6.5	56.784				2903800				2354600	3018700	Quantified
KAG1693933.1	PHYCA_510778	1	1	1	1.9	69.046	1067600	1758000	1762700	1479500		1515200	1333800	2076200	2842700	Quantified
KAG1694000.1	PHYCA_130466	14	14	14	29.6	53.793	2041900000	2123800000	2491600000	537500000	574990000	469810000	643920000	1319700000	1215800000	Quantified
KAG1694021.1	PHYCA_511657	16	16	16	25.7	79.205	123180000	160200000	177710000	121980000	85433000	132460000	49823000	86000000	78112000	Quantified
KAG1694023.1	PHYCA_511652	3	3	3	27.1	15.089	6773900	6347200			7894200	7269900	3988200		5113900	Quantified
KAG1694054.1	PHYCA_119319	2	2	2	3.4	69.349	3148500	2568200	3119800	2653100	3047600	3150200	3177200	3717200	3032900	Quantified
KAG1694057.1	PHYCA_119185	3	3	3	7	56.533										Identified
KAG1694085.1	PHYCA_550743	1	1	1	2.1	58.951	1442000	963270	1733300	1725900	2422400		1367000	4262600		Quantified
KAG1694094.1	PHYCA_570704	6	6	6	49.2	20.113	168770000	95673000	108160000	189830000	213810000	132510000	229080000	88078000	55107000	Quantified
KAG1694095.1	PHYCA_570700	3	3	3	44.4	10.645	4898300	4704200	6886500	14424000	40405000		14707000	8825300	3920700	Quantified
KAG1706390.1	PHYCA_550914	1	1	1	10	14.172	1810000	1366300		2259600	2266400			2853700	2341300	Quantified
KAG1706420.1	PHYCA_119822	3	3	3	8.6	36.784	5112200	3965100	2743500	11470000	11054000	4204900	5759400	7294000	5706300	Quantified
KAG1706433.1	PHYCA_508898	1	1	1	3.1	42.688		1831800		1659700		1392200			1037000	Quantified
KAG1694283.1	PHYCA_510788	2	2	1	28.9	12.35	94750000	122410000	103440000	91695000	169620000	58019000	16672000	47406000	46201000	Quantified
KAG1705069.1	PHYCA_557455	1	1	1	1.3	152.1	3072700	2405700		2573900		2613200		2601300	3464000	Quantified
KAG1694331.1	PHYCA_541690	8	8	8	20.8	58.395	196950000	303630000	339580000	24918000	23371000	16589000	14153000	29802000	32318000	Quantified
KAG1694404.1	PHYCA_129120	6	6	6	27.7	34.542	9693500	10132000	11764000	11388000	15821000	9139300	26626000	26216000	33554000	Quantified
KAG1694414.1	PHYCA_575951	1	1	1	2.6	56.148	41671000	55688000	40765000	56976000	49497000	63388000	47355000	65426000	56388000	Quantified
KAG1694459.1	PHYCA_572341	5	5	5	3.8	159.91	3543000	3418400	3734700	6570500	4610900	3567000	3926600	6182300	2952100	Quantified
KAG1694466.1	PHYCA_509574	2	2	2	7.1	49.231	4189700	4873700	3357700	2408400	1914800	2799700	5379400	6483200	4362100	Quantified
KAG1694486.1	PHYCA_509568	5	5	5	12	68.695			1454600	2153000		1609300	3593100	17935000	7027600	Quantified
KAG1694522.1	PHYCA_509557	11	10	10	30	48.746	88893000	61575000	54058000	99872000	113370000	67247000	84192000	71446000	54873000	Quantified
KAG1694592.1	PHYCA_119368	1	1	1	4.8	48.89								2664900		Identified
KAG1694603.1	PHYCA_508770	1	1	1	7.9	18.66	602580000	611890000	1474900000	139110000	580870000	477450000	2365600000	1435900000	1998100000	Quantified
KAG1694611.1	PHYCA_529073	3	3	2	18.5	17.667	2381300000	5533500000	3454900000	882870000	1414500000	1416300000	896560000	3315600000	2585000000	Quantified
KAG1694993.1	PHYCA_527698	6	6	6	13.2	60.603	9394300	8958100	5863800	12894000	6008600	9822900	10710000	13299000	10059000	Quantified
KAG1695011.1	PHYCA_534276	1	1	1	1.1	120.2				811190					886820	Identified
KAG1695062.1	PHYCA_63476	1	1	1	8.3	14.98	17910000	43379000	13447000	32390000	11825000	35429000	23807000	43408000	41483000	Quantified
KAG1695096.1	PHYCA_106898	1	1	1	4.6	26.271	1886700		2115100				3652500	7824300	2906800	Quantified
KAG1695098.1	PHYCA_107334	3	3	3	13.7	26.179	9047300	9531100	8593200	10614000	11812000	15163000	12593000	10696000	20931000	Quantified
KAG1695136.1	PHYCA_544083	8	8	8	16.4	62.032	22918000	20185000	25448000	31979000	40861000	29297000	33220000	33475000	26164000	Quantified
KAG1695153.1	PHYCA_505507	14	14	14	39	36.252	1533000000	1234200000	1047300000	1824500000	1843500000	1647400000	1820100000	1140400000	1501500000	Quantified
KAG1695167.1	PHYCA_533438	3	3	3	2.5	117.99	11233000	1620400	2760600	1615700	1407400	2283900	555080	4416000	2067300	Quantified
KAG1695168.1	PHYCA_526875	3	3	3	19	22.915	10545000	10436000	9056700	17570000	18426000	7942900	5758000	7830300	12301000	Quantified
KAG1695209.1	PHYCA_506902	3	3	3	15.6	27.678	5449100	6353400	5397800	11881000	9889300	11598000	5093900	9396000	14885000	Quantified
KAG1695221.1	PHYCA_57493	4	4	4	27.8	38.232			122300000		85752000	66439000	102070000		82240000	Quantified
KAG1695275.1	PHYCA_131568	2	2	2	18	15.204	1217800	2061300	1539300	2777400	3095200	2571800	882260		1128300	Quantified
KAG1695284.1	PHYCA_557323	2	2	2	4	55.068										Identified
KAG1697428.1	PHYCA_5622	1	1	1	1	221.92						645340	1711300	1633300	821350	Quantified
KAG1695365.1	PHYCA_561125	4	4	4	15.7	36.425	8975500	7277700	7897900	9546600	11274000	6577500	4902700	6939600	5549000	Quantified
KAG1695376.1	PHYCA_504130	3	3	3	8.5	47.381	32856000	36822000	38919000	28551000	28074000	39164000	29375000	23380000	41709000	Quantified
KAG1695387.1	PHYCA_561150	2	2	2	3.6	99.972		1474400	950280		3129400			1677500		Quantified
KAG1695393.1	PHYCA_541200	4	4	4	33.8	15.085	39192000	45353000	37048000	35146000	42821000	27456000	19559000	25604000	34996000	Quantified
KAG1695394.1	PHYCA_504142	3	3	3	12	34.389	11085000	15613000	15309000	74212000	41669000	17583000	81210000	55613000	44344000	Quantified
KAG1695400.1	PHYCA_504146	1	1	1	2.7	55.447	3303700	1459800	2812200	9424200	3988600	3256800	2090700	2114500	1431100	Quantified
KAG1695403.1	PHYCA_504149	2	2	2	5.6	41.26	2255600	1509500	1847700	2848400	4050700	3278400	1665300	2203200	1729300	Quantified
KAG1695406.1	PHYCA_504155	1	1	1	5.6	20.308	5813600	7608600	5488300	12917000	9042900	10499000	8498400	11183000	11716000	Quantified
KAG1695409.1	PHYCA_558907	1	1	1	1.4	104.95	57769000	56223000	90722000	45053000	44388000	136860000	50896000	46702000	58958000	Quantified
KAG1702502.1	PHYCA_507557	1	1	1	10.7	12.273	1734900	1176600		1989700	1533600	1782800		2118800	1883200	Quantified
KAG1695622.1	PHYCA_509781	4	4	4	22.2	26.574	6846200	6342500	8805400	12087000	13034000	13999000	7080700	11069000	6941700	Quantified
KAG1695636.1	PHYCA_509774	27	27	27	29.6	84.859	347180000	393460000	325710000	367960000	549880000	271060000	245070000	492550000	496850000	Quantified
KAG1695642.1	PHYCA_10423	1	1	1	4.7	38.237						15178000		21978000		Identified
KAG1695643.1	PHYCA_19543	5	5	5	25.5	23.082	23902000	40112000	61568000	68511000	109780000	60910000	23816000	54885000	68867000	Quantified
KAG1695648.1	PHYCA_509767	4	4	4	15.6	36.904	18603000	10068000	9399900	21130000	20607000	16554000	17916000	18556000	21776000	Quantified
KAG1695654.1	PHYCA_529822	2	2	2	0.5	400.25	97454000	109980000	101330000	201990000	1345100000	132010000	212590000	154240000	128880000	Quantified
KAG1695673.1	PHYCA_572694	1	1	1	6.6	28.566	1121000	1761800	2688800	1186100	2273800	1548200	987460		1118900	Quantified
KAG1695865.1	PHYCA_509388	2	2	2	6.2	44.665		2163500		2667900	2645200	2028100	13061000	14269000	5288900	Quantified
KAG1695877.1	PHYCA_509385	18	18	18	32.3	63.428	152550000	148590000	162850000	255240000	231260000	181540000	127420000	146680000	156230000	Quantified
KAG1695895.1	PHYCA_509375	21	21	20	67.3	35.343	476350000	369980000	359730000	495850000	376610000	632140000	149530000	222150000	214970000	Quantified
KAG1695904.1	PHYCA_121475	3	2	2	8.2	37.251		1120400	1091600			1339100		1329700	2517000	Quantified
KAG1695905.1	PHYCA_10013	2	2	2	6.2	47.483	2851800	1850500	2398100	1518100	1731400	2272900	1484300	1589300	2500800	Quantified
KAG1695913.1	PHYCA_509365	2	2	2	11.3	24.86	2868900	2248400		4821300	3287100	2484800	2339400		1493600	Quantified
KAG1695948.1	PHYCA_15223	1	1	1	1.4	124.15	29103000	41999000	26409000	37640000	74499000	45142000	26285000	41420000	23061000	Quantified
KAG1697339.1	PHYCA_106171	2	1	1	6.4	36.751							2797900	1090600		Quantified
KAG1695989.1	PHYCA_563414	3	3	3	6	68.623	7001200	9615800	8809600		4296200	7138400	13610000	14526000	6789300	Quantified
KAG1697347.1	PHYCA_106156	3	3	3	6.8	69.359					1554100		19094000	24366000	11105000	Quantified
KAG1695992.1	PHYCA_127491	1	1	1	9.6	18.012			20360000							Identified
KAG1696174.1	PHYCA_503294	7	7	7	35.6	31.984	52881000	38053000	55896000	89053000	74398000	73161000	164700000	96564000	64391000	Quantified
KAG1696198.1	PHYCA_525392	4	4	4	4.5	101.45				6897900	2174200	2748600	44786000	36873000		Quantified
KAG1696214.1	PHYCA_531982	9	9	9	10	125.83	8459200	10576000	7282500	14834000	19517000	4151600	32480000	11448000	12485000	Quantified
KAG1696221.1	PHYCA_559433	2	2	2	5.5	41.368				7852600	4890500	3357800				Quantified
KAG1696273.1	PHYCA_503258	6	6	6	19.1	42.569	11448000	20323000	12518000	26961000	21940000	18165000	13090000	18585000	22646000	Quantified
KAG1696286.1	PHYCA_503251	7	7	7	39.8	24.82	43253000	65731000	55337000	63347000	87092000	63437000	25041000	32291000	34060000	Quantified
KAG1696293.1	PHYCA_503243	6	6	6	26.7	42.527	154670000	175150000	303950000	56583000	111190000	154490000	241050000	157430000	309620000	Quantified
KAG1696308.1	PHYCA_99469	4	4	4	11	47.887	14211000	10474000	14336000	5267300	11764000	5704400	1808200	2041500	2416200	Quantified
KAG1696316.1	PHYCA_132947	3	3	3	6.5	69.031	7913500	7121200	7116300	11889000	12693000	14476000	18086000	9508200	22437000	Quantified
KAG1698035.1	PHYCA_572121	8	8	8	31.3	48.997	569250000	689860000	691550000	310620000	309990000	405220000	460530000	517510000	580090000	Quantified
KAG1696328.1	PHYCA_19267	2	2	2	8.6	36.51	17997000	16089000	14755000	29711000	12513000	19185000	30210000	28895000	40342000	Quantified
KAG1698069.1	PHYCA_10129	2	2	2	6.8	40.709	6777300	5709500	8929500	10520000	4521300	7229000	5389000	4031500		Quantified
KAG1698075.1	PHYCA_536029	3	3	3	3.2	80.123				3128100			5011300	3016000		Quantified
KAG1698079.1	PHYCA_536027	5	5	5	14.7	42.787	22669000	22176000	26091000	14559000	13043000	17276000	7078500	12760000	14502000	Quantified
KAG1698080.1	PHYCA_536026	2	2	2	27.6	14.104	122030000	42587000	76194000	47278000	46190000	24764000	41096000	54160000	34248000	Quantified
KAG1696370.1	PHYCA_509473	10	1	1	21.3	67.953							2195500			Identified
KAG1696391.1	PHYCA_529574	6	6	6	25.4	30.7	62197000	50550000	47918000	79393000	87118000	52887000	35460000	65590000	42690000	Quantified
KAG1696394.1	PHYCA_122020	2	2	2	16.9	13.472		927470	740040	1071800	17643000		1327100		807640	Quantified
KAG1696418.1	PHYCA_552040	1	1	1	1.6	84.773				1393200		723820	3134300	1680000	1553500	Quantified
KAG1696430.1	PHYCA_121780	2	2	2	3.5	76.958		2677800	931640	7150200	7959600	4266500	1616600	4528800	4638000	Quantified
KAG1696534.1	PHYCA_504469	3	3	3	16.7	23.061		6804200	4087700	7878300	5501900	6942300	7779200	5499200	9185700	Quantified
KAG1696536.1	PHYCA_541961	4	4	4	6.2	63.356				1640000			1257200		1033400	Quantified
KAG1696553.1	PHYCA_504476	4	4	4	16.7	20.942				2174300	1429200		14275000	5982800	1366400	Quantified
KAG1696582.1	PHYCA_561939	3	3	3	4.8	81.961	4417900	5425400	4925200	5124500	2255100	8925800	20475000	13835000	9714800	Quantified
KAG1697455.1	PHYCA_511632	3	2	2	9	47.511	2810100	2329100		2740900	2547400	3511300			3434800	Quantified
KAG1697473.1	PHYCA_21374	6	6	6	42	16.065	23950000	35327000	32273000	31864000	23093000	56241000	22888000	27545000	45082000	Quantified
KAG1696758.1	PHYCA_556668	3	2	2	13.1	22.434			2167700							Identified
KAG1706099.1	PHYCA_114112	4	4	4	9.5	65.968	9265700	5756400	9725800	5310900	8291900	2836200	8185100	12794000	5101100	Quantified
KAG1696839.1	PHYCA_558645	1	1	1	6	19.487										Identified
KAG1705840.1	PHYCA_505931	5	5	5	50.5	11.411	40250000	44243000	35204000	44780000	52217000	905500000	59358000	135990000	54096000	Quantified
KAG1696885.1	PHYCA_12938	2	2	2	5.6	38.886	2129700	3194600	2782400	2045600	3436000	1463800	1957400	3774300	1843000	Quantified
KAG1696895.1	PHYCA_525091	2	2	2	17	19.279	24708000	100100000	137300000	21478000	367650000	83224000	47211000	53438000	74215000	Quantified
KAG1697012.1	PHYCA_39071	1	1	1	2.2	74.521							1999900			Identified
KAG1697013.1	PHYCA_553737	2	2	2	11.9	19.69				1908900	1648400	1676600	1991800	1734500	1262300	Quantified
KAG1697025.1	PHYCA_124880	12	12	12	33.9	41.29	81916000	72907000	66288000	82250000	86873000	53872000	36307000	51725000	40917000	Quantified
KAG1697038.1	PHYCA_573714	9	9	9	16.6	56.86	23643000	10351000	17264000	78080000	54068000	22661000	39157000	26825000	31945000	Quantified
KAG1697041.1	PHYCA_573718	12	12	11	42.7	54.497	13309000000	12016000000	23715000000	5858400000	10436000000	13934000000	14588000000	15205000000	15431000000	Quantified
KAG1697042.1	PHYCA_573718	10	9	9	32.6	54.599	384890000	344190000	430480000	226490000	186290000	304250000	326840000	391330000	371820000	Quantified
KAG1697043.1	PHYCA_573718	2	2	2	4.1	52.097	1780000		2409300		1770800					Quantified
KAG1697063.1	PHYCA_510219	1	1	1	2.1	59.367	803920			1598400	1587100	1087900				Quantified
KAG1697084.1	PHYCA_510226	4	4	4	5.6	115.25	12210000	15779000	7076400	7172000	3332500	18467000	10256000	7953800	18270000	Quantified
KAG1697091.1	PHYCA_124828	2	2	2	16.8	21.851	4771600	3701400	9728300		6767400	3304000	7965700	2168900		Quantified
KAG1697172.1	PHYCA_15416	2	2	2	4	74.479	2789700	3507700	1882600		3095100	3864700	13699000	14545000	8950900	Quantified
KAG1697179.1	PHYCA_570151	3	1	1	6.1	94.913										Identified
KAG1697271.1	PHYCA_15234	3	3	3	4.8	86.836	28355000	51925000	48933000	14426000		19792000		7949800	35841000	Quantified
KAG1697275.1	PHYCA_543490	2	1	1	14.8	14.705	710170	130180				3065400		3594000	22522000	Quantified
KAG1697276.1	PHYCA_505258	2	2	1	5	37.789	6774800	10648000	7765700	12029000	11563000	14983000	14015000	15896000	20890000	Quantified
KAG1697317.1	PHYCA_106414	9	9	9	13.3	82.699	21609000	19899000	43126000	11388000	13926000	21592000	5031500	7863400	10661000	Quantified
KAG1697341.1	PHYCA_72776	1	1	1	13.1	9.7875	8050300	9945100	10081000	9857100	10530000	8757600	5446900	9070700	7066300	Quantified
KAG1697489.1	PHYCA_549942	19	19	19	33.3	69.724	239820000	171080000	187230000	313030000	251260000	297100000	635570000	408260000	306350000	Quantified
KAG1697508.1	PHYCA_508386	9	9	9	27.3	51.552	48024000	47078000	30301000	77707000	82186000	50270000	54963000	56728000	51416000	Quantified
KAG1697536.1	PHYCA_549902	5	5	5	33.3	19.998	28412000	24691000	27072000	40773000	46646000	25022000	33218000	34197000	22832000	Quantified
KAG1697539.1	PHYCA_549899	4	4	4	19.9	28.826	13219000	8762500	9328800	18983000	18739000	12257000	34889000	42429000	18760000	Quantified
KAG1697560.1	PHYCA_569841	2	2	2	10.3	19.321	2050200	1486800	1946900	3066000	2656800	3963800	1564400	2890700	2409500	Quantified
KAG1697564.1	PHYCA_9132	5	5	5	21.4	33.612	32138000	32903000	27707000	39701000	41402000	37260000	21199000	33980000	28435000	Quantified
KAG1697581.1	PHYCA_508351	4	4	4	18.4	22.223	22254000	20584000	16359000	28148000	29809000	16069000	28277000	25212000	18576000	Quantified
KAG1697607.1	PHYCA_535308	6	6	6	36.2	25.379	13204000	11827000	11317000	24101000	12541000	17160000	23721000	28516000	21082000	Quantified
KAG1697643.1	PHYCA_508309	1	1	1	3.6	39.897		4073200				5552800				Identified
KAG1697739.1	PHYCA_504114	11	11	11	16.9	98.695	21632000	24002000	26744000	38912000	32161000	46016000	14362000	20766000	19065000	Quantified
KAG1697744.1	PHYCA_541134	21	21	21	42.3	69.792	207370000	250190000	207390000	424380000	377310000	337650000	293090000	344010000	298000000	Quantified
KAG1697761.1	PHYCA_541124	8	8	8	20.4	53.867	29037000	22029000	21175000	32535000	31863000	41021000	22343000	24791000	31223000	Quantified
KAG1697814.1	PHYCA_504096	6	6	6	13.5	46.154	23093000	20231000	17759000	22476000	21414000	20303000	21297000	17923000	12865000	Quantified
KAG1697816.1	PHYCA_102476	1	1	1	4.1	36.423										Identified
KAG1697826.1	PHYCA_532520	2	2	2	4.5	62.347	8243200	8320900	9571200		5749700	4597000	2357800	5027700	2236300	Quantified
KAG1697871.1	PHYCA_555717	15	15	15	13.6	116.66	214570000	228880000	257340000	153970000	125330000	125370000	102470000	111190000	108350000	Quantified
KAG1697935.1	PHYCA_505438	2	2	2	17	27.876	4407300	13022000	16616000	13077000	17660000	12333000	26545000	9227100	13758000	Quantified
KAG1697951.1	PHYCA_56389	2	2	2	8.2	33.08	5111000	4573600	5164000	4496800	4137600	6884300	3807400	7235900	5378600	Quantified
KAG1697974.1	PHYCA_15416	1	1	1	2.3	95.336							2855800			Identified
KAG1697980.1	PHYCA_6633	3	1	1	3.3	85.716	18964000	26071000	16026000	9556800	12222000	21217000	20013000	35789000	34853000	Quantified
KAG1697981.1	PHYCA_526839	11	11	8	21.1	84.84	329100000	402150000	430170000	290220000	341950000	314660000	310790000	301900000	543100000	Quantified
KAG1697992.1	PHYCA_533401	5	5	5	10.8	87.862	1777700000	1520900000	2362300000	1110900000	1738500000	466990000	621710000	320490000	359450000	Quantified
KAG1697993.1	PHYCA_505466	18	18	17	35.1	84.054	8870700000	12186000000	15041000000	3876200000	5439500000	9481000000	5989100000	7364400000	9298300000	Quantified
KAG1697994.1	PHYCA_107078	5	5	5	12.4	61.692	193870000	246390000	255020000	54794000	86292000	110750000	62146000	70667000	110030000	Quantified
KAG1697996.1	PHYCA_544016	12	11	11	29.9	57.329	2110800000	2978400000	4067600000	1462700000	1260800000	2603500000	1341700000	2352100000	2180200000	Quantified
KAG1697997.1	PHYCA_15430	8	5	5	13.8	82.373	88762000	99506000	233320000	25260000	32464000	61843000	36628000	51389000	35348000	Quantified
KAG1698000.1	PHYCA_505468	10	10	7	23.8	62.818	2663300000	3682000000	4475300000	2591600000	1817200000	3707900000	1124200000	2050800000	1901200000	Quantified
KAG1698008.1	PHYCA_544039	6	6	6	21.4	49.355	70689000	145130000	196860000	64934000	89480000	42073000	28184000	45944000	46042000	Quantified
KAG1712652.1	PHYCA_111683	1	1	1	4.2	28.633					2678300					Identified
KAG1698094.1	PHYCA_509473	10	10	1	21.3	67.893	483630000	527890000	620230000	383280000	339310000	484260000	341460000	445590000	484360000	Quantified
KAG1709188.1	PHYCA_116820	6	6	6	12.5	45.563	60758000	134900000	152200000	78724000	87003000	156940000	59495000	27662000	83291000	Quantified
KAG1698196.1	PHYCA_569047	5	5	5	7.2	83.475	8286900	17579000	11363000	7440400	9524500	7291400	9920900	13846000	9948900	Quantified
KAG1698199.1	PHYCA_507961	1	1	1	1.6	81.349	4208400	4516700		4237800	2572200	5436500	4307500		5364300	Quantified
KAG1698266.1	PHYCA_507922	4	4	4	10.9	33.664	17807000	8699700	16319000	19018000	13086000	23681000	17206000	23410000	16451000	Quantified
KAG1698275.1	PHYCA_557462	5	5	5	18.8	37.453	66376000	79270000	105070000	56017000	41234000	54169000	33855000	45064000	51975000	Quantified
KAG1698377.1	PHYCA_112011	6	6	6	4.8	224.38	4635900	2840200	3814100	3058200	4947700	2594200		2420600	2116300	Quantified
KAG1698379.1	PHYCA_112209	1	1	1	6.1	26.383										Identified
KAG1698381.1	PHYCA_16662	1	1	1	10.1	13.281	2675500		1182100		1591400				2141300	Quantified
KAG1698405.1	PHYCA_506700	4	4	4	5.5	79.825	15578000	19528000	14049000	7185200		7725100	36608000	34036000	33414000	Quantified
KAG1698437.1	PHYCA_506685	1	1	1	6.2	31.419					4511300		21327000		9694300	Quantified
KAG1698441.1	PHYCA_506683	2	2	2	3	98.013	1191200			2020800		1671000	20036000	3354900	2334900	Quantified
KAG1698443.1	PHYCA_506680	13	13	11	42.3	51.836	771140000	814760000	978600000	665150000	539700000	848880000	1136900000	1203400000	1058200000	Quantified
KAG1698446.1	PHYCA_112080	11	10	5	21.8	59.188	130160000	104880000	141180000	137390000	87226000	117500000	218940000	228990000	234640000	Quantified
KAG1698447.1	PHYCA_112080	6	1	1	11.9	52.525	2271300	3417900	5683500	5575900	2707900	9309100	2895400	5112900	4094000	Quantified
KAG1698448.1	PHYCA_506676	10	8	8	31	51.722	139820000	136290000	156840000	127190000	126980000	219330000	194520000	194650000	373880000	Quantified
KAG1698452.1	PHYCA_506671	16	16	13	60.8	27.052	3798800000	3011600000	3154400000	4008400000	3717200000	4769500000	3311100000	3125800000	3001400000	Quantified
KAG1698463.1	PHYCA_41359	2	2	2	16.9	19.537	178750000	483320000	256020000	114650000	227580000	306080000	123940000	128520000	80124000	Quantified
KAG1698481.1	PHYCA_506653	1	1	1	1.5	76.406		747830	680000				886810	957150		Quantified
KAG1698500.1	PHYCA_527606	1	1	1	4	35.022			7740700			4145000	7771800	5690400		Quantified
KAG1698593.1	PHYCA_101578	7	7	7	4.8	155.99	63882000	68356000	93178000	54187000	52657000	66800000	58764000	41609000	46229000	Quantified
KAG1698608.1	PHYCA_503977	5	5	5	12.6	41.122	27186000	20194000	22277000	22031000	30767000	13815000	16553000	11261000	11631000	Quantified
KAG1698616.1	PHYCA_503983	17	17	17	30.9	62.94	254190000	178590000	154430000	235080000	260640000	186430000	205490000	101050000	64465000	Quantified
KAG1698626.1	PHYCA_503987	2	2	2	2.4	110.59				2448000	2691500	4739200	7625300			Quantified
KAG1698633.1	PHYCA_503988	3	3	3	13.7	25.913	3961100	3729000	3127400	5108400	11945000	2649800	3692500	4278600	4121900	Quantified
KAG1698636.1	PHYCA_532433	8	8	8	13.3	80.574	160210000	129820000	160230000	166150000	113020000	184310000	158430000	176240000	180870000	Quantified
KAG1698640.1	PHYCA_540818	4	4	4	17.5	29.085	10702000	8295500	20145000	39812000	27383000	4327300	13954000	12999000	14097000	Quantified
KAG1698645.1	PHYCA_503995	15	15	15	40.3	52.503	208340000	177320000	149700000	179500000	143400000	133060000	224450000	240860000	162230000	Quantified
KAG1698657.1	PHYCA_504004	9	9	9	12.7	78.786	193600000	227170000	181000000	254380000	138620000	218120000	268830000	289710000	230780000	Quantified
KAG1698697.1	PHYCA_504019	12	12	12	68.9	18.773	224110000	210670000	184400000	270970000	281100000	245720000	175100000	162900000	146360000	Quantified
KAG1698952.1	PHYCA_503898	5	5	5	38.3	14.499	845360000	990610000	681980000	1302400000	833590000	1403700000	4379700000	3937300000	1769700000	Quantified
KAG1698733.1	PHYCA_5400	4	4	4	17.1	29.265	24757000	27267000	27917000	28253000	43833000	21768000	13875000	17789000	25364000	Quantified
KAG1698753.1	PHYCA_13998	2	2	2	7.1	34.697	961310									Identified
KAG1698758.1	PHYCA_504039	3	3	3	27.4	18.804	47685000	32662000	110700000	7894900	58166000	19352000	59029000	12398000	60592000	Quantified
KAG1698759.1	PHYCA_540903	1	1	1	11.1	14.098		3448900		6749100	12409000	4239800	2673400	5782700		Quantified
KAG1698764.1	PHYCA_525885	3	3	3	5.9	68.395	4551200	6687800	7519100	7594000	8903000	9039600	5554900	9179100	9424800	Quantified
KAG1698766.1	PHYCA_5410	1	1	1	10.3	15.363		3132700	9991700			9029400	7608700		9528300	Quantified
KAG1698773.1	PHYCA_532470	2	2	2	14.6	16.211	3168400	2446900	2266400	2149000	2965300	3024800	2754100	3696200	7602900	Quantified
KAG1698779.1	PHYCA_100573	3	3	3	21.8	13.242	53731000	54870000	71479000	33740000	27005000	38133000	15652000	25188000	33949000	Quantified
KAG1698784.1	PHYCA_101284	1	1	1	15.7	13.6			9506300							Identified
KAG1698954.1	PHYCA_503902	9	9	9	30	34.937	57453000	79776000	63051000	90636000	75654000	90738000	156630000	123410000	126630000	Quantified
KAG1698946.1	PHYCA_503897	2	2	2	11.5	20.951		4542200		5274500	4090800		4311600		4696300	Quantified
KAG1698936.1	PHYCA_503891	2	2	2	11.9	30.687	7557700			10635000	5960800		5352800			Quantified
KAG1698968.1	PHYCA_560575	3	3	3	22.8	17.159	5827200	12188000	9568300	15458000	17071000	18534000	30484000	14888000	18962000	Quantified
KAG1699003.1	PHYCA_540652	9	9	9	44	11.011	346910000	330190000	290310000	358070000	268890000	494460000	875490000	586810000	581670000	Quantified
KAG1699006.1	PHYCA_540662	1	1	1	2	81.562	31159000	32573000	21305000	32693000	36896000	37677000	41769000	27367000	28882000	Quantified
KAG1699017.1	PHYCA_503926	10	10	10	53	16.951	414970000	275140000	413590000	507610000	353380000	591010000	384550000	414620000	378480000	Quantified
KAG1699050.1	PHYCA_503942	2	2	2	8.1	36.618	13276000	9544300	10106000	17512000	14451000	12882000	17891000	18238000	16940000	Quantified
KAG1699051.1	PHYCA_503943	1	1	1	4.5	29.759	4828100	3559400	2296300	4053200	3067200	3730300	3525500	3044000	3667600	Quantified
KAG1699060.1	PHYCA_503949	3	3	3	16.2	27.182		3272800	3061000	5780500	4049200	5669800	4146400	6059900	6539200	Quantified
KAG1699068.1	PHYCA_503953	2	2	2	9.6	24.16							2282900	1151600		Quantified
KAG1699076.1	PHYCA_503960	3	3	3	16.8	22.117	6320400	4906400	7715100	3965100	5438900	3378000	3999100	7816300	5873500	Quantified
KAG1699118.1	PHYCA_574392	2	2	2	5.8	41.871	4317500	3986000	4256000			2916600	2256600	3082500	2975100	Quantified
KAG1699136.1	PHYCA_510546	3	3	3	10.8	25.359	7392700	5631400	6464300	12383000	16288000	7492100	5950000	7005100	6585200	Quantified
KAG1699253.1	PHYCA_511015	13	13	1	37.4	36.672	51631000	57107000	43673000	84163000	104110000	70334000	126940000	95275000	97286000	Quantified
KAG1699271.1	PHYCA_575325	5	5	5	13.9	56.178	14010000	11893000	13719000	14109000	16158000	17754000	6950100	13446000	7265900	Quantified
KAG1699430.1	PHYCA_122536	3	3	3	3.7	85.017	5170900	4161500	4014500	5603900	7549500	3953100	5195600	4191800	3881700	Quantified
KAG1699497.1	PHYCA_509106	1	1	1	2.6	56.602	4576400	4097800	3875400	7297000	4856500	6103400	1821600		1910600	Quantified
KAG1699515.1	PHYCA_509638	3	1	1	26.6	19.438	4547700			6055100	8633100			6667000		Quantified
KAG1699545.1	PHYCA_509625	7	7	7	13.4	62.225	18260000	13058000	10320000	17765000	19857000	9513800	4782900	9850400	8653800	Quantified
KAG1699549.1	PHYCA_511675	8	8	8	4.7	212.58	20858000	26709000	48928000	24233000	38600000	10171000	38153000	69330000	53117000	Quantified
KAG1699555.1	PHYCA_12079	3	3	3	6.5	45.704	2998300	3251000	2893700	3980000	4760000	3530300	2696900	3328900	2606800	Quantified
KAG1699563.1	PHYCA_12083	5	5	5	16.2	41.6	14096000	9644500	9366500	26688000	23409000	10771000	14413000	10164000	9366100	Quantified
KAG1699569.1	PHYCA_511694	8	8	8	14.8	60.408	42712000	59176000	76520000	60695000	59121000	136690000	34795000	65709000	79842000	Quantified
KAG1699579.1	PHYCA_511707	4	4	4	34.1	15.102	41981000	49148000	49629000	89629000	67093000	81039000	73928000	85913000	68597000	Quantified
KAG1699590.1	PHYCA_531120	1	1	1	2.2	60.814										Identified
KAG1699677.1	PHYCA_503061	3	2	2	13	31.068	2625600	2398200	2657300	4262200	3850900	3064900	5408800	5204300	3807100	Quantified
KAG1699680.1	PHYCA_109573	1	1	1	10.6	19.287	3035800	4697300		7082200		7719500				Quantified
KAG1699683.1	PHYCA_503063	16	16	16	41.9	57.864	480360000	442990000	433030000	891700000	629600000	1049900000	1544600000	2896800000	894610000	Quantified
KAG1699689.1	PHYCA_97506	4	4	4	47.2	7.7069	372400000	403580000	299240000	489440000	255230000	728920000	576040000	375200000	700470000	Quantified
KAG1699742.1	PHYCA_42294	2	2	2	8.4	29.824					1331400	1526200			1816200	Quantified
KAG1712819.1	PHYCA_19630	6	6	6	29.4	35.244	11670000	14756000	24513000	19700000	28252000	22092000	9855100	8376900	12291000	Quantified
KAG1699905.1	PHYCA_509820	33	33	33	32.1	86.635	836990000	813840000	631670000	1233400000	1140000000	1174800000	1580000000	1100000000	1090500000	Quantified
KAG1712785.1	PHYCA_529861	4	4	4	5.1	116.11				10679000	13718000	4898100	5428800	3721300	3211300	Quantified
KAG1712773.1	PHYCA_572872	2	2	2	13.4	33.404	22094000	26182000	37892000	11870000	12838000	25169000	15010000	15739000	24670000	Quantified
KAG1712771.1	PHYCA_19608	4	4	4	20.7	31.293	40523000	59276000	40125000	24783000	14703000	29774000	34495000	27761000	29178000	Quantified
KAG1712770.1	PHYCA_10471	1	1	1	3.9	32.158	6051200	18486000	13705000	3349400	4553000	9375800	3236300	3590100	3567900	Quantified
KAG1712755.1	PHYCA_19592	11	11	11	21.8	60.48	27478000	57289000	22784000	46210000	46238000	62070000	60789000	45185000	52909000	Quantified
KAG1712731.1	PHYCA_511043	3	3	3	11.3	37.616	4903400		6107900	19135000	6523700	10216000	5084300	9963900	6712600	Quantified
KAG1712725.1	PHYCA_128041	1	1	1	9.9	18.215	5165100		4542100	9114400	8957600		10022000	11740000	4001100	Quantified
KAG1712721.1	PHYCA_46540	13	13	13	30.4	57.475	289120000	412310000	443990000	332670000	273270000	392580000	340100000	539880000	501910000	Quantified
KAG1712693.1	PHYCA_537829	3	3	3	42.9	9.9488		6193200	9184000		8200300		29486000	9705600	10395000	Quantified
KAG1700092.1	PHYCA_532200	2	2	2	1.8	117.32	1429300	1592300	1420200	1796800	1618400	1170000	1259100			Quantified
KAG1700107.1	PHYCA_99958	2	2	2	8.6	48.948	2615800	2731500	3340100	4434500	5204600	4775400	5697100	5670400	3808200	Quantified
KAG1700114.1	PHYCA_540071	3	3	3	11	35.198	12731000	18238000	16104000	28548000	26613000	24919000	25640000	25754000	19874000	Quantified
KAG1700128.1	PHYCA_540044	5	5	5	6.9	128.66	14313000	12778000	8593400	14740000	23769000	12237000	9054100	11672000	10915000	Quantified
KAG1700133.1	PHYCA_503639	10	10	10	21.1	55.079	34061000	22157000	22296000	35012000	58333000	29999000	25357000	29039000	20686000	Quantified
KAG1700154.1	PHYCA_503627	1	1	1	5.3	20.634	2934400	4261300	3893400	1405500	3174400	9274600		7163400	11106000	Quantified
KAG1700178.1	PHYCA_559956	1	1	1	7.7	17.796	158320000	170650000	192560000		103700000	180370000	68459000	116970000	138020000	Quantified
KAG1700180.1	PHYCA_503611	5	5	5	31.3	27.589	1887700000	1519400000	1468800000	1254700000	1744200000	2255600000	1689200000	825200000	2099100000	Quantified
KAG1700183.1	PHYCA_503606	3	3	3	18.3	22.673	4118200	4867700		6362100	5013500	13636000	12304000	10368000	5592000	Quantified
KAG1700225.1	PHYCA_503575	8	8	8	22.6	49.091	40479000	38032000	32653000	84411000	67510000	76022000	58157000	75758000	65718000	Quantified
KAG1700231.1	PHYCA_503568	27	27	26	66.1	48.996	10115000000	7843600000	7298400000	9958100000	11517000000	8017600000	6462200000	8591100000	6901500000	Quantified
KAG1700250.1	PHYCA_503545	31	31	31	39.6	98.24	1520600000	1070800000	1031000000	765790000	1033000000	733650000	584060000	445610000	492280000	Quantified
KAG1700251.1	PHYCA_503542	9	9	9	18.2	53.582	33582000	41002000	23800000	43440000	40376000	29186000	15277000	40423000	36070000	Quantified
KAG1700265.1	PHYCA_503535	4	4	4	8.3	62.499	6103500	4810000	3299800	7215200	12910000	4728200		4105800		Quantified
KAG1700282.1	PHYCA_120544	15	15	15	24.4	84	82309000	51354000	54843000	83935000	71341000	77983000	113620000	80452000	87938000	Quantified
KAG1700297.1	PHYCA_503508	7	7	6	23.5	26.723	90493000	74982000	81594000	158610000	116390000	99337000	224300000	192160000	144710000	Quantified
KAG1700319.1	PHYCA_100304	2	2	2	10.2	22.851	7996600	5627800	8638500	16314000	10464000	13895000	27553000	24798000	10752000	Quantified
KAG1700334.1	PHYCA_539783	2	2	2	11.4	26.245	16473000	9359100	12634000	18535000	24657000	10677000	45150000	25988000	15900000	Quantified
KAG1700341.1	PHYCA_4923	1	1	1	4.9	40.768	3790000		2235100	3038900	2872100			1623500	1357500	Quantified
KAG1700677.1	PHYCA_506616	3	3	3	9.6	38.1	5754300	3738800	3289400	4118100	5312100	4354900	4476900	5416800	5194900	Quantified
KAG1700711.1	PHYCA_111267	4	4	4	25.4	23.597	395680000	410340000	692100000	167830000	316500000	238440000	310950000	717360000	222150000	Quantified
KAG1700713.1	PHYCA_506608	17	17	17	64.3	38.817	1108900000	1076900000	858650000	1256100000	1407700000	868910000	879390000	977180000	891390000	Quantified
KAG1700714.1	PHYCA_506580	2	2	2	4.3	74.002			4150700				2920500			Identified
KAG1700715.1	PHYCA_566280	2	2	2	4.3	60.451	2825500			3061000		2923000		3267900	2732300	Quantified
KAG1700717.1	PHYCA_506606	6	6	6	9.4	79.298	11240000	4384800	8405400	12260000	11334000	9029500	7151000	7747700	3848000	Quantified
KAG1700723.1	PHYCA_506593	4	4	4	5.9	81.127	99516000	69365000	110410000	52201000	74269000	54532000	60905000	63430000	80679000	Quantified
KAG1700724.1	PHYCA_7598	3	3	3	19.4	17.614				8465300	7866700	7833900	35919000	13095000		Quantified
KAG1700727.1	PHYCA_566253	2	2	2	15	14.927	3489200		2567900	9417900	4857400	5540400	14623000	7391000	6732400	Quantified
KAG1700753.1	PHYCA_506568	3	3	3	8.8	45.843	31078000	22587000	24033000	54332000	30786000	30427000	87485000	39192000	27407000	Quantified
KAG1700787.1	PHYCA_506552	1	1	1	3.7	34.039	24484000	28736000	19756000	24315000	22081000	25507000	22062000	36971000	18473000	Quantified
KAG1700799.1	PHYCA_16500	1	1	1	0.7	169.51	63926000	34839000	22621000	72325000	33528000	69860000	68748000	69243000		Quantified
KAG1700805.1	PHYCA_111501	1	1	1	20.7	9.6496	2731300	2558800	3530400	2234000	2157400	5496500	2838900	3206600	3687300	Quantified
KAG1700814.1	PHYCA_506540	4	4	4	41.4	12.31	23451000	40684000	27915000	54831000	35832000	42890000	30505000	24076000	35257000	Quantified
KAG1700821.1	PHYCA_506536	8	8	8	36.1	32.527	67321000	57142000	52747000	60702000	52548000	65958000	80580000	43372000	41451000	Quantified
KAG1700827.1	PHYCA_506531	5	5	5	8.1	68.14	5391200	5886400	6550700			7615000	5373000	4982200	6761500	Quantified
KAG1700839.1	PHYCA_111536	3	3	3	9.6	34.414	6051300	6961800	4488400	9407700	4239400	5927400	8333100	7178200	7783500	Quantified
KAG1700851.1	PHYCA_506518	3	3	3	42.1	12.947	168210000	120440000	113210000	196650000	125240000	163170000	201810000	159290000	126420000	Quantified
KAG1700857.1	PHYCA_111612	2	2	2	5.1	56.028	1601300			1820600	3554400	1389600	1239600			Quantified
KAG1700897.1	PHYCA_511164	3	3	3	19.7	20.969	4110700	7005000	3263800		4796300		4910200	7506800		Quantified
KAG1700959.1	PHYCA_533294	3	3	3	18.9	28.197	14004000	11691000	12270000	17833000	16202000	17579000	13238000	16395000	11445000	Quantified
KAG1700960.1	PHYCA_505292	10	10	10	44.4	30.268	26756000	21245000	8476300	65206000	115530000	12410000	27014000	11787000	2964300	Quantified
KAG1700973.1	PHYCA_563532	1	1	1	1.8	85.487				1967400		1703400	2361300		2875300	Quantified
KAG1700987.1	PHYCA_526715	4	4	4	14.2	38.064	10641000	8721000	15183000	12023000	10403000	12282000	8317700	7362600	9690300	Quantified
KAG1700990.1	PHYCA_505281	1	1	1	1.5	76.726	9160700		10820000	10742000	8460600	10489000	10130000	28056000	9024300	Quantified
KAG1701023.1	PHYCA_545940	8	8	8	14	50.315	575970000	546960000	537490000	436900000	328000000	582300000	281340000	361200000	403890000	Quantified
KAG1701028.1	PHYCA_16362	3	3	3	4.1	72.595				16313000					6272600	Identified
KAG1701059.1	PHYCA_545907	1	1	1	2.7	57.233	5313900	5047700	5021700	10646000	7681100	8220000	21990000	16907000	9991200	Quantified
KAG1701063.1	PHYCA_111086	1	1	1	2.1	37.092	48255000	41020000	31525000	38609000	34277000	36941000	37799000	36884000	33592000	Quantified
KAG1701075.1	PHYCA_565873	7	7	6	14.1	64.262	39727000	27946000	33476000	25745000	19503000	22138000	30054000	23269000	31110000	Quantified
KAG1701076.1	PHYCA_545883	6	6	6	12.4	63.709	38540000	52644000	35114000				4481700			Quantified
KAG1701078.1	PHYCA_506373	6	5	4	11.6	65.27	46763000	41628000	37102000	33015000	23497000	27909000	25998000	42039000	37019000	Quantified
KAG1701079.1	PHYCA_506373	5	4	4	8.1	63.972	6257400	5689800	4454300	8236200	6505200	4957100	10652000	8270900	11810000	Quantified
KAG1701092.1	PHYCA_506353	9	8	8	29.4	36.105	149080000	140210000	157080000	119750000	245860000	141450000	80199000	98769000	121910000	Quantified
KAG1701095.1	PHYCA_506362	12	12	11	33.9	36.164	254810000	211120000	208440000	307810000	451650000	268190000	179100000	215230000	156690000	Quantified
KAG1701094.1	PHYCA_527420	2	2	2	7	41.234	1146200									Identified
KAG1701123.1	PHYCA_506343	1	1	1	2.5	71.155	1520000	1871100	2056200	1538600	1516600			1207200		Quantified
KAG1701150.1	PHYCA_76423	11	11	11	30.9	53.489	148970000	153670000	168230000	280510000	275880000	233040000	228030000	261530000	233130000	Quantified
KAG1702021.1	PHYCA_528091	2	2	2	7.4	41.663	3962500						3771700	3298000		Quantified
KAG1701468.1	PHYCA_507305	4	4	2	9.2	56.561	2058700			5086800	8065000		3815100	2331400		Quantified
KAG1701486.1	PHYCA_537721	36	36	36	10.2	448.56	121250000	86354000	75554000	153710000	108470000	144620000	197920000	195130000	159700000	Quantified
KAG1701502.1	PHYCA_511906	6	6	6	22.2	36.63	23786000	19102000	18899000	33891000	34295000	24550000	16712000	19460000	16853000	Quantified
KAG1701505.1	PHYCA_511907	17	17	17	23.7	97.358	336180000	347590000	273170000	680290000	754570000	445620000	595500000	488130000	472030000	Quantified
KAG1701529.1	PHYCA_537682	4	4	4	13.6	55.166	9449500	11786000	8586000	12044000	30302000	10507000	26104000	15417000	8905600	Quantified
KAG1701577.1	PHYCA_509025	2	2	2	5.7	41.309	870990			6605700	4428000		6134300		786420	Quantified
KAG1701590.1	PHYCA_509033	2	2	2	7.3	33.628	4223400			4624300		4016000	3551500	2976700	2536300	Quantified
KAG1701611.1	PHYCA_120574	2	2	2	5.4	42.317	1739100	1412800	1275500	2136500	1462200	1082600	701610			Quantified
KAG1701619.1	PHYCA_571233	10	9	9	79	17.831	997000000	1183600000	1129300000	390950000	249030000	445970000	180740000	281630000	290640000	Quantified
KAG1701621.1	PHYCA_509043	14	14	13	76.8	17.455	72631000000	69442000000	87286000000	35010000000	42128000000	66325000000	36882000000	47776000000	50641000000	Quantified
KAG1701622.1	PHYCA_509045	12	12	12	78.9	16.106	153010000000	163920000000	182130000000	87851000000	90834000000	134220000000	90607000000	77683000000	105200000000	Quantified
KAG1701624.1	PHYCA_571248	1	1	1	3.4	36.447										Identified
KAG1701626.1	PHYCA_509051	2	2	2	3.7	68.852	2079100	2194000		3157200	3867600	1325800	1598200	1202400	5059900	Quantified
KAG1701627.1	PHYCA_509055	30	30	30	39.8	96.344	631220000	542760000	494100000	610690000	676500000	583350000	435630000	538780000	545050000	Quantified
KAG1701637.1	PHYCA_9760	5	5	5	16.8	36.442	4080300	3652300	3942000	6906000	7622000	6042800	6217400	8790200	6694500	Quantified
KAG1701640.1	PHYCA_120540	5	5	5	42	15.409	40211000	30704000	31456000	40756000	29539000	32080000	47429000	46826000	40260000	Quantified
KAG1701773.1	PHYCA_511613	9	9	6	23.9	47.692	63225000	45545000	49416000	73311000	69569000	57582000	37374000	54986000	41503000	Quantified
KAG1701775.1	PHYCA_556578	5	2	2	14.4	48.606	6768800	4668000	6436100	7306600	8379400	6044100		5129800	8212600	Quantified
KAG1701812.1	PHYCA_532303	2	2	2	7.4	49.612	4326900		1299400							Quantified
KAG1701813.1	PHYCA_503818	1	1	1	7	48.651					8981200		16681000			Identified
KAG1701849.1	PHYCA_13754	19	19	19	32.5	66.381	153740000	116040000	82228000	184350000	177470000	112580000	184520000	91892000	86814000	Quantified
KAG1701898.1	PHYCA_525668	10	10	10	24.6	52.251	31151000	27053000	23998000	52951000	71976000	31209000	70748000	49382000	40360000	Quantified
KAG1701942.1	PHYCA_503750	3	3	3	11	35.918	5268400									Identified
KAG1701941.1	PHYCA_503755	6	6	6	24.5	35.815	39569000	29368000	23442000	48495000	42305000	39572000	31115000	27528000	17586000	Quantified
KAG1701945.1	PHYCA_100188	7	7	7	13.5	49.853	55300000	52436000	49934000	58577000	49905000	56740000	39276000	32597000	39120000	Quantified
KAG1701951.1	PHYCA_540248	1	1	1	2.3	45.873	14147000	15847000					10713000		10872000	Quantified
KAG1701953.1	PHYCA_503741	3	3	3	15.4	36.172	12619000	13546000	16161000	10591000	21109000	15090000	9265500	10957000	11587000	Quantified
KAG1701957.1	PHYCA_540242	4	4	4	12.6	37.676	37188000	52971000	94600000	38911000	26559000	54723000	28025000	28742000	38416000	Quantified
KAG1701970.1	PHYCA_503727	13	13	13	27.5	63.67	71660000	51846000	50198000	99327000	69714000	57742000	77291000	37880000	24165000	Quantified
KAG1701976.1	PHYCA_503726	3	3	3	12.9	32.334	21080000	29134000	5932400	16817000	26062000	14325000	20388000	14803000	17222000	Quantified
KAG1701978.1	PHYCA_503724	4	4	4	18.2	33.003							102760000	58552000	9503900	Quantified
KAG1701979.1	PHYCA_503721	4	4	4	14.8	34.237	11217000	11370000	8185400	18309000	22163000	25949000	27657000	21003000	21885000	Quantified
KAG1701987.1	PHYCA_503714	6	6	4	20.1	39.326	9614200	8606100	12250000	16954000	16221000	14196000	23182000	11797000	4777100	Quantified
KAG1701988.1	PHYCA_503712	5	3	3	14.4	45.603	2730800			13496000	7414000	6643500	58964000	7547500	7206100	Quantified
KAG1701993.1	PHYCA_13677	8	8	8	46.9	16.616	95553000	78732000	76165000	86932000	84749000	161780000	157060000	150240000	124370000	Quantified
KAG1701994.1	PHYCA_525630	2	2	2	8.2	28.879							6470800	7985600	9481400	Quantified
KAG1702005.1	PHYCA_125171	1	1	1	8.6	28.481					8068500					Identified
KAG1702154.1	PHYCA_508611	2	2	2	6.4	37.954	1963400	2548700		2309100	2662200		2700300	2493100	2155200	Quantified
KAG1702170.1	HYCA_535457	2	2	2	10.5	21.641	7841800	6141400		8636100	10584000	7746700	14584000	8245800	5612000	Quantified
KAG1702179.1	PHYCA_508601	1	1	1	11.3	14.393		4195900	6419000				5845500	7804100	10994000	Quantified
KAG1702195.1	PHYCA_550275	2	2	2	7.8	39.058	11040000	4337500	4350100	4238200	4097900	5310600	1330600			Quantified
KAG1702196.1	PHYCA_508589	11	11	11	42.2	47.434	21838000000	19137000000	19433000000	19426000000	12424000000	21878000000	15591000000	17091000000	20887000000	Quantified
KAG1702197.1	PHYCA_550269	3	3	2	13	42.252	259100000	311380000	329110000	66226000	113000000	125410000	227200000	288400000	165620000	Quantified
KAG1702206.1	PHYCA_9315	5	4	4	16	31.541	13370000	13065000	12928000	14225000	11344000	17133000	13988000	15305000	15705000	Quantified
KAG1702207.1	PHYCA_508581	7	7	6	24.3	31.528	423810000	378890000	317170000	498600000	330040000	597360000	765500000	858860000	582720000	Quantified
KAG1702214.1	PHYCA_550254	8	8	8	36.7	32.821	236090000	307330000	359820000	133270000	119810000	138880000	183150000	279730000	203270000	Quantified
KAG1702226.1	PHYCA_508572	2	2	2	3.4	73.23	3471800								2278500	Identified
KAG1702260.1	PHYCA_9298	5	5	5	24.6	27.735	60868000	52763000	61295000	29227000	28591000	42704000	43649000	65430000	76076000	Quantified
KAG1702253.1	PHYCA_18373	3	3	3	14.1	26.247	109130000	132200000	89922000	39945000	38203000	41925000	333260000	335710000	428900000	Quantified
KAG1702258.1	PHYCA_9294	9	9	9	26.8	52.484	1771500000	1692200000	1289800000	1049100000	867600000	1165600000	1193500000	1799700000	1512500000	Quantified
KAG1702259.1	PHYCA_550198	26	26	21	54.1	59.951	4487100000	4668300000	4618100000	3788100000	3331400000	5198100000	4201900000	6170600000	5955800000	Quantified
KAG1702288.1	PHYCA_118528	1	1	1	4.8	27.011							2115200		1620900	Quantified
KAG1702452.1	PHYCA_115572	1	1	1	3.6	97.562	3502900	3294100	3027800		2780100	2582500	2827600	5341800		Quantified
KAG1702475.1	PHYCA_507574	1	1	1	6.5	28.592	1993000	1963900	1896000	2438400	4331100	1733400		1531700	1635500	Quantified
KAG1702478.1	PHYCA_43072	3	3	3	31.9	20.787	15904000	25583000	25266000	40854000	48851000	29248000	31348000	34436000	27085000	Quantified
KAG1702487.1	PHYCA_115210	1	1	1	2.7	41.795	574790000	535170000	659000000	397230000	475130000	601190000	451970000	420380000	538840000	Quantified
KAG1702490.1	PHYCA_62329	2	2	2	12.1	43.242	157150000	123290000	172400000	58537000	96045000	184400000	132810000	128840000	186830000	Quantified
KAG1702501.1	PHYCA_507560	1	1	1	4.4	27.268	1279800	1179600	1446900	1627800	1904300		1510200	705350		Quantified
KAG1702504.1	PHYCA_115338	1	1	1	1.8	61.713	10007000	9113600		7502000		17568000				Quantified
KAG1702505.1	PHYCA_17536	8	8	8	22.9	58.964	582980000	602840000	545600000	305030000	243590000	488560000	788320000	690730000	994820000	Quantified
KAG1702508.1	PHYCA_548332	3	3	3	11.2	39.61	4879400	5945100	5623600	4659000	7735700	4632900	3249100	3880700	3486000	Quantified
KAG1702532.1	PHYCA_507551	2	2	2	15.9	17.176				18383000	14607000	15100000	15477000		11590000	Quantified
KAG1702539.1	PHYCA_507542	3	3	3	9.5	41.914	22431000	23083000	19165000	43011000	34690000	25919000	76231000	54702000	32394000	Quantified
KAG1702549.1	PHYCA_548293	5	5	5	30.7	23.81	95606000	120590000	117950000	45292000	63273000	23542000	84271000	93983000	60286000	Quantified
KAG1702563.1	PHYCA_528272	6	6	6	13.2	69.464	7294200	9515100	7452000	9853000	8467400	8177300	7529400	6240100	7517300	Quantified
KAG1702586.1	PHYCA_507518	7	7	7	12.7	73.183	518030000	523200000	741790000	402350000	402840000	528320000	646270000	539540000	859460000	Quantified
KAG1702591.1	PHYCA_507516	4	4	4	12.9	34.391	13602000	9092000	8881900	19728000	16454000	9990400	4787100	5027400	6652000	Quantified
KAG1702612.1	PHYCA_528255	4	4	4	6.5	93.986	14597000	12770000	15469000	26035000	14749000	26538000	22177000	27222000	24266000	Quantified
KAG1702635.1	PHYCA_8418	9	1	1	25.7	37.811						2683200				Identified
KAG1702637.1	PHYCA_8418	9	1	1	23.4	34.969									52478000	Identified
KAG1702638.1	PHYCA_8418	12	12	3	28.8	37.91	88847000	397700000	191340000	109490000	102920000	250470000	61540000	132960000	165690000	Quantified
KAG1702645.1	PHYCA_7941	5	2	2	16.5	37.685	44964000	14138000	11660000	8225300		4339100		35785000	12725000	Quantified
KAG1703015.1	PHYCA_8318	7	7	7	41.8	22.292	381560000	298960000	210840000	566060000	500010000	283930000	680320000	566660000	322980000	Quantified
KAG1703047.1	PHYCA_115068	11	11	11	27.9	53.672	381770000	419080000	398880000	257820000	209540000	315690000	247200000	328330000	322530000	Quantified
KAG1703051.1	PHYCA_507425	3	3	3	15.3	20.954	3452200	3813300	2753900	4669400	11790000	3427600	4041400	2500300	5614100	Quantified
KAG1703056.1	PHYCA_34030	2	2	2	2.4	132.16				3597900		2885100			3834600	Quantified
KAG1703057.1	PHYCA_507432	3	3	2	8	42.854				1266300	1771800		3803100	1209700		Quantified
KAG1703074.1	PHYCA_508572	2	2	2	10.2	29.764	13569000	10541000	9559400	18022000	12209000	10251000	11134000	9995700	8998200	Quantified
KAG1703111.1	PHYCA_507472	5	5	5	20.5	29.988	16090000	16604000	16494000	27717000	25871000	25782000	17111000	29503000	25462000	Quantified
KAG1703124.1	PHYCA_507479	6	6	6	12.2	44.517	4436600	7344400	3098100	12562000	4953200	8126100	10368000	9145400	10299000	Quantified
KAG1703150.1	PHYCA_114799	2	2	2	8.2	38.593							11809000		14184000	Quantified
KAG1703158.1	PHYCA_538731	9	9	9	14.7	90.853	20323000	24877000	17215000	35236000	26628000	34332000	17891000	20956000	16770000	Quantified
KAG1703161.1	PHYCA_12997	5	5	5	11.3	65.137	3193300	3500000	2155500	3201400	3409600	4691900	3769500	3169800	3341100	Quantified
KAG1703166.1	PHYCA_502943	5	5	5	28.5	16.567	5726400	13915000	4631000	17863000	13096000	16122000	9204000	23286000	24992000	Quantified
KAG1703177.1	PHYCA_502951	4	4	4	11.3	46.63		5304200	6365100	8617500	4172400	6696300	4008900	4439000	5681800	Quantified
KAG1703180.1	PHYCA_525135	9	9	9	80.8	13.619	125410000	120450000	126840000	146480000	179060000	152070000	530240000	477770000	185270000	Quantified
KAG1703183.1	PHYCA_538776	5	5	5	29.6	17.578	13697000	24954000	22368000	31877000	39433000	33155000	38103000	46444000	35915000	Quantified
KAG1703184.1	PHYCA_97505	2	2	2	6.1	31.932	2957500	3467900	3402000	3696700		3507200	2874500	3606600	2867800	Quantified
KAG1703221.1	PHYCA_502973	7	7	7	37	21.906	12827000	20206000	11419000	21133000	21766000	19733000	17666000	12541000	14724000	Quantified
KAG1703226.1	PHYCA_538819	6	6	6	36.5	23.352	881380000	1684700000	1311300000	458530000	258270000	672150000	296750000	497150000	539510000	Quantified
KAG1703260.1	PHYCA_97872	2	2	2	8.5	29.113	1739300	1418300	1897700	2461500	2639900			1937800	2339700	Quantified
KAG1703263.1	PHYCA_502993	2	2	2	14	23.314	2217000	2448400	3074300	2505900	3606000		9696300	1097800		Quantified
KAG1703273.1	PHYCA_503005	11	10	9	17.6	88.977	35657000	22103000	21181000	13416000	15681000	12066000	92604000	99377000	144750000	Quantified
KAG1703289.1	PHYCA_558869	1	1	1	3.5	33.064										Identified
KAG1703317.1	PHYCA_538943	12	12	12	9.6	166.33	14144000	13038000	9574900	23042000	18593000	14574000	24756000	25330000	19119000	Quantified
KAG1703319.1	PHYCA_558907	2	2	2	2.1	98.825	32676000	21498000	41697000	38826000	40573000	36781000	38418000	28513000	24578000	Quantified
KAG1703340.1	PHYCA_98253	1	1	1	2.1	82.246	22071000	20174000	25712000	91465000	45744000	54754000	134700000	38207000	31366000	Quantified
KAG1703386.1	PHYCA_545598	9	9	9	10.6	110.63	8853300	11519000	11187000	14635000	22660000	19949000	8265700	24302000	16428000	Quantified
KAG1703392.1	PHYCA_527965	2	2	2	8.3	16.065		21633000		6553900						Identified
KAG1703393.1	PHYCA_566759	5	5	5	26.6	28.585	10958000	9616600	6720700	15784000	19003000	9488300	30678000	34780000	10319000	Quantified
KAG1703418.1	PHYCA_7315	4	4	4	13.9	38.616	11648000	16839000	9004400	13151000	4952300	9135000	6682400	13056000	14214000	Quantified
KAG1703449.1	PHYCA_545649	3	3	3	10.9	31.305							19505000	16150000		Quantified
KAG1703474.1	PHYCA_7335	3	3	3	13.6	25.478	137740000	284970000	273070000	154320000	227400000	284900000	294830000	394500000	456770000	Quantified
KAG1703516.1	PHYCA_505188	8	8	8	37.8	27.023	24406000	25346000	15284000	62044000	64481000	47487000	44359000	31029000	35274000	Quantified
KAG1703547.1	PHYCA_6388	5	5	5	17	30.332	33011000	39739000	75547000	10496000	9845500	13636000	16937000	24111000	55060000	Quantified
KAG1703565.1	PHYCA_15125	4	4	4	13.1	31.078	25147000	38102000	34688000	19058000	15243000	24742000	32400000	23241000	44130000	Quantified
KAG1703737.1	PHYCA_120320	2	2	2	3.1	123.51										Identified
KAG1703738.1	PHYCA_551325	2	2	2	6.5	50.526		1475500		2647800	3521500	1859500		2392200	2331300	Quantified
KAG1703771.1	PHYCA_529320	13	13	13	21.1	91.36	114350000	118580000	164970000	116840000	99019000	161480000	90533000	128670000	129070000	Quantified
KAG1703773.1	PHYCA_509092	8	8	8	17.2	58.228	24905000	21535000	26658000	51205000	48980000	22028000	71322000	47438000	56689000	Quantified
KAG1703795.1	PHYCA_504610	5	5	5	13.4	49.16	14285000	11767000	17392000	18750000	19231000	11710000	13092000	13619000	20349000	Quantified
KAG1703807.1	PHYCA_14637	1	1	1	2.8	40.288									2184800	Identified
KAG1703846.1	PHYCA_526320	7	7	7	20.9	48.513	143510000	133370000	163810000	131060000	158000000	139120000	104880000	95740000	104350000	Quantified
KAG1703867.1	PHYCA_504650	2	2	2	15.2	19.559		4207200	3216900	3111600		2611200	5447100	4518900	2628100	Quantified
KAG1703881.1	PHYCA_504657	2	2	2	5.8	55.238	3041300	1300600		2939900	2125100	2736000	9342500	3189700	9318000	Quantified
KAG1703906.1	PHYCA_104429	25	25	24	45.8	71.673	1607300000	1281900000	1439700000	2096400000	2206100000	1981400000	1406200000	1984800000	1454200000	Quantified
KAG1703963.1	PHYCA_504698	3	3	3	4.6	74.032		3687100	5055900	5388700	37710000	3286300	4019900	3805300	1759100	Quantified
KAG1703975.1	PHYCA_542458	3	3	3	8.4	43.882	2847400	2228000	1538500	4025900	5148600	2734700	3818200	4487800	4973300	Quantified
KAG1703992.1	PHYCA_562442	7	7	7	16.4	60.213	23862000	21747000	19500000	27672000	20921000	20689000	14963000	13253000	10721000	Quantified
KAG1704041.1	PHYCA_528779	1	1	1	1.4	116.36	4427900	5323100	4071400	2475800	2128600	3686600	2047500	11307000	5878500	Quantified
KAG1704050.1	PHYCA_569720	2	2	2	5.7	58.371			5093100				5830300	8940300	14770000	Quantified
KAG1704071.1	PHYCA_508285	2	2	2	11.4	29.185				3143700			3076100	1997500		Quantified
KAG1704096.1	PHYCA_508267	5	4	4	4.3	139.64	1926000			9686500	13213000		4993500	2300700		Quantified
KAG1704100.1	PHYCA_508258	4	4	4	18.3	21.901	6642500	7648000		10962000	9623400	5450100	45462000	18676000	9307300	Quantified
KAG1704132.1	PHYCA_535245	2	2	2	8.7	27.184				4286500	2378200	1861200	5238600	2827200	2924700	Quantified
KAG1704146.1	PHYCA_42140	6	6	6	41.2	18.363	11442000	6437900	11243000	33020000	11378000	31370000	101230000	69466000	23384000	Quantified
KAG1704147.1	PHYCA_508221	3	3	3	16.9	17.617	252960000	180080000	176570000	266150000	285360000	200410000	203730000	147890000	187540000	Quantified
KAG1704158.1	PHYCA_508217	2	2	2	8.2	26.31							41564000	22378000		Quantified
KAG1704185.1	PHYCA_508192	5	5	5	12.9	55.58	20158000	14363000	12726000	23424000	13902000	24183000	42271000	36973000	24396000	Quantified
KAG1704188.1	PHYCA_508183	9	9	9	27.3	35.762	55221000	76384000	42529000	92868000	76513000	102200000	165750000	119350000	102250000	Quantified
KAG1704199.1	PHYCA_569541	9	9	9	15.3	264.14	34646000	33272000	28990000	52457000	62901000	31994000	33846000	53878000	40934000	Quantified
KAG1704234.1	PHYCA_508158	1	1	1	1.2	78.757	5134200	12520000	8629400	4995200	5290700	5715100	59766000	18581000	11069000	Quantified
KAG1704244.1	PHYCA_549509	2	2	2	6.8	35.62							3728500	1814300		Quantified
KAG1704248.1	PHYCA_549506	14	14	14	27.2	69.336	57287000	52294000	48233000	101060000	73321000	72599000	98433000	89460000	61282000	Quantified
KAG1704254.1	PHYCA_117597	1	1	1	2.7	50.942					1803000	2787500	2046000	3331300	4149500	Quantified
KAG1704269.1	PHYCA_506451	5	5	5	35.8	20.177	34400000	29920000	23066000	27989000	29352000	27065000	34311000	33071000	21525000	Quantified
KAG1704276.1	PHYCA_546033	5	4	4	10.7	55.021	45881000	48342000	49780000	57347000	35070000	70356000	153940000	125800000	87424000	Quantified
KAG1704277.1	PHYCA_506449	9	9	8	19.7	53.507	664380000	654710000	735000000	448110000	399890000	720840000	1737300000	1303700000	973480000	Quantified
KAG1704282.1	PHYCA_506445	9	9	9	30	47.264	1263300000	1602000000	1665100000	543240000	971590000	1723600000	1325500000	2368600000	2654400000	Quantified
KAG1704312.1	PHYCA_527466	3	3	3	21.4	16.14	13670000	21549000	19300000		25667000			19179000	16965000	Quantified
KAG1704325.1	PHYCA_132590	3	3	1	37.5	11.965	39589000	50279000	52293000	116070000	65588000	99428000	220760000	169040000	82749000	Quantified
KAG1704534.1	PHYCA_108182	2	2	2	9	29.136										Identified
KAG1704553.1	PHYCA_505601	14	14	14	46.2	27.089	216080000	196420000	150980000	201470000	273060000	133000000	146240000	132380000	125930000	Quantified
KAG1704571.1	PHYCA_107893	4	4	4	28.7	18.025	15266000	18396000	19126000	10298000	22024000	8728700		14815000		Quantified
KAG1704581.1	PHYCA_564248	2	2	2	13	30.038	3550300	5470600	10285000		14208000	5438700				Quantified
KAG1704590.1	PHYCA_6734	3	3	3	9.8	29.458	61392000	76258000	96171000	100220000	59513000	177510000	124370000	99678000	141300000	Quantified
KAG1704591.1	PHYCA_505586	2	2	2	9.3	27.159	220980000	380510000	760410000	211980000	196360000	448470000	195650000	70754000	514670000	Quantified
KAG1704693.1	PHYCA_511793	10	10	0	19.2	44.325	41418000	33353000	16915000	29121000	37517000	22027000	20508000	21422000	19363000	Quantified
KAG1704894.1	PHYCA_504296	35	35	35	65.6	58.296	124520000000	99549000000	140190000000	81833000000	79807000000	125850000000	95158000000	101680000000	120040000000	Quantified
KAG1704914.1	PHYCA_103319	3	3	3	8.6	37.383	3464900	1255900	4616200	1313300	1200400	1317700	3168400		17846000	Quantified
KAG1705014.1	PHYCA_504348	7	7	7	26.1	29.7	13597000	10212000	9176200	24963000	20104000	18937000	9057800	11680000	21967000	Quantified
KAG1705127.1	PHYCA_549194	3	3	3	8	52.373				2998800	1640400			1838000	4557000	Quantified
KAG1705128.1	PHYCA_504748	2	2	2	11.5	30.511	1253000000	1648400000	2993800000	724080000	1142400000	2498100000	1886900000	1602100000	2111600000	Quantified
KAG1705149.1	PHYCA_542540	3	3	3	6.2	33.715	5077300	8979000	8826300	18021000	13502000	7677000	5164300	9638100	8333100	Quantified
KAG1705163.1	PHYCA_14775	3	3	3	25.4	14.88	35311000	17032000	29603000	23505000	41438000	14656000	19342000	32427000	37549000	Quantified
KAG1705166.1	PHYCA_504775	3	3	3	21.5	22.008	11681000	12553000	7674200	14006000	22995000	15742000	6987900	13539000	13122000	Quantified
KAG1705200.1	PHYCA_542594	5	5	5	7	88.164	1644100	4512700	1600800		7272900	2090400	5657700	8364800	2609600	Quantified
KAG1705208.1	PHYCA_504798	2	2	2	5.3	44.629	4199500	8292300	4017900	7380700	4552000	4516400	3357600	3199600		Quantified
KAG1705250.1	PHYCA_504825	4	4	4	19.3	25.151	1403100000	1958900000	1470700000	2146800000	2086700000	2836600000	887670000	565310000	1078200000	Quantified
KAG1705265.1	PHYCA_504831	4	4	4	13.7	46.721	5666200	6090600	4958500	6161400	7443800	4761200	4881300	4772400	4591300	Quantified
KAG1705270.1	PHYCA_504833	4	4	4	43.5	11.777	163560000	119080000	68684000	175360000	112010000	95499000	246770000	153120000	68936000	Quantified
KAG1705277.1	PHYCA_504835	3	3	3	16.5	23.448						708280			2874000	Identified
KAG1705285.1	PHYCA_6147	5	5	5	11.6	43.342	43715000	39928000	84813000	34774000	45919000	53466000	75211000	53654000	70601000	Quantified
KAG1705309.1	PHYCA_503344	3	3	3	3.1	146.57				6621900	4274700	4625700	4399400		6715400	Quantified
KAG1705338.1	PHYCA_39806	1	1	1	3.9	40.733	5852200	10626000	8174800	4401100	4046400	10379000		5581400	7561400	Quantified
KAG1705342.1	PHYCA_99145	6	6	5	25.6	49.624	181560000	226220000	325460000	204800000	184160000	175580000	122730000	175850000	415570000	Quantified
KAG1705343.1	PHYCA_503358	12	12	12	33.9	52.747	2803300000	3834600000	3899100000	2601500000	2544300000	4414800000	2430900000	2840200000	4178600000	Quantified
KAG1705345.1	PHYCA_503362	6	6	6	32.5	23.342	48974000	36721000	58396000	39006000	46377000	50131000	144540000	94386000	132380000	Quantified
KAG1705360.1	PHYCA_503373	8	8	8	26.6	46.988	3894500			8856600	6345500	5623500	8828000	6339400	7626500	Quantified
KAG1705370.1	PHYCA_98813	7	7	7	10.2	115.18	9279200	6321300	9100300	10547000	9967900	10651000	8848200	11637000	8543500	Quantified
KAG1705371.1	PHYCA_503383	3	3	3	7.3	52.706	397190000	556680000	680870000	439250000	292570000	926010000	391810000	447880000	705650000	Quantified
KAG1705390.1	PHYCA_503405	3	3	3	1.9	214.49	2933300	1754400	1665000	5756300	3991500		15008000	9236300	4517100	Quantified
KAG1705402.1	PHYCA_503414	3	3	3	10.1	54.587	1253400000	1195700000	1361300000	986250000	1145900000	2488300000	1539400000	1832100000	2406700000	Quantified
KAG1705416.1	PHYCA_503431	10	10	10	19.3	62.077	32889000	41871000	31405000	61987000	62794000	34129000	23856000	37032000	37528000	Quantified
KAG1705443.1	PHYCA_503447	3	3	3	6.5	53.647					4149400	1822500				Quantified
KAG1705555.1	PHYCA_511162	12	12	12	43	28.469	301220000	314050000	341080000	324030000	629710000	278190000	101520000	166030000	145730000	Quantified
KAG1705609.1	PHYCA_41303	1	1	1	6.1	24.54										Identified
KAG1705646.1	PHYCA_123621	7	7	7	30.6	27.08	10874000		14869000	10004000	18754000	12862000	65095000	20074000	10162000	Quantified
KAG1705655.1	PHYCA_548475	11	11	11	45.4	48.278	70017000	82034000	77869000	87634000	186480000	49575000	15135000	28436000	38107000	Quantified
KAG1705663.1	PHYCA_15914	3	3	3	13.1	25.728	6794400	5814200	5236600	13877000	11499000	17732000	19188000	11913000	14045000	Quantified
KAG1705668.1	PHYCA_505909	1	1	1	6.6	28.01							2581200		2839700	Quantified
KAG1705680.1	PHYCA_505902	3	3	3	23.6	20.613	40496000	42033000	29876000	41331000	26912000	32471000	16374000	19406000	16192000	Quantified
KAG1705739.1	PHYCA_505891	3	3	3	8.5	43.43	6250200	5713000	4581000	11783000	12977000	10182000	7644900	6744700	11212000	Quantified
KAG1705748.1	PHYCA_505890	3	3	3	7.8	45.79				1468300					1572300	Identified
KAG1705760.1	PHYCA_21346	1	1	1	8.6	15.408			2425300		3310700	723960			2852600	Quantified
KAG1705844.1	PHYCA_7058	3	3	3	5.4	68.377	3221400	2884700	3871900	4407400	4604700	4505700	10577000	7185600	4953500	Quantified
KAG1705851.1	PHYCA_505928	4	4	4	5.2	120.13	8318300	8441900	9703200	13576000	10524000	12337000	16376000	17705000	17678000	Quantified
KAG1705857.1	PHYCA_565004	2	2	2	2.3	114.88	1453300				1020400		1052800			Identified
KAG1705876.1	PHYCA_572245	2	2	2	15.7	19.198	2625700			2050100	1712300	1824200	7271900	4990800	2176500	Quantified
KAG1705882.1	PHYCA_122066	2	2	2	4.8	78.954	9638600	8420400	10522000	8703700		8046200	11573000	12035000	6982200	Quantified
KAG1705890.1	PHYCA_572227	17	17	15	37.4	54.657	948870000	1110200000	1467100000	758720000	805100000	1309000000	692480000	829960000	920420000	Quantified
KAG1705892.1	PHYCA_572227	2	1	1	4.3	54.385	13898000	15600000	10537000	14166000	7886000	10748000	5614500	8039600	13863000	Quantified
KAG1705896.1	PHYCA_572218	9	9	9	23.5	44.293	36550000	37708000	34691000	63930000	50669000	46834000	29807000	37765000	37539000	Quantified
KAG1705898.1	PHYCA_509534	1	1	1	5.8	35.677						3265600	4526100	3484000	3422700	Quantified
KAG1705899.1	PHYCA_122092	7	5	5	18.4	53.414	17526000	22686000	12375000	12761000	11823000	25128000	40974000	21213000	18836000	Quantified
KAG1706225.1	PHYCA_122065	2	2	2	6	49.547	1275400			4477000	2096300	4034500	9506400	8135800	6648800	Quantified
KAG1705976.1	PHYCA_19002	2	2	2	10.7	31.02							4795400	3965500		Quantified
KAG1705990.1	PHYCA_509200	1	1	1	2.7	35.617										Identified
KAG1705995.1	PHYCA_18995	1	1	1	2.9	46.252	2527100	1362200	1191700	1498800	2249200					Quantified
KAG1706023.1	PHYCA_509184	4	4	4	9.6	56.64	3837600	3514200	4123400	6080900	4177900		3705400		3030300	Quantified
KAG1706068.1	PHYCA_511894	7	7	7	45.6	22.028	114840000	111770000	106750000	101000000	130730000	68835000	64512000	38184000	29513000	Quantified
KAG1706089.1	PHYCA_19678	9	9	9	39.5	18.863	345600000	454410000	497430000	145210000	255500000	130300000	98363000	91258000	167670000	Quantified
KAG1706137.1	PHYCA_8149	1	1	1	6.3	25.072										Identified
KAG1706262.1	PHYCA_531396	16	1	1	30	85.272	99974000	110560000	112900000	73278000	52277000	107140000	44495000		81958000	Quantified
KAG1706265.1	PHYCA_130290	18	6	4	48.2	59.514	687240000	920400000	654080000	649620000	346610000	733680000	603450000	487780000	639240000	Quantified
KAG1706266.1	PHYCA_130290	21	21	11	68.9	46.675	7589300000	8664200000	8311500000	5465600000	4469600000	6720600000	6104900000	9678100000	9637900000	Quantified
KAG1706267.1	PHYCA_531396	18	9	3	44.5	64.108	850660000	1227100000	995000000	605100000	512100000	813840000	728800000	914570000	918220000	Quantified
KAG1706275.1	PHYCA_531396	16	1	1	40.4	64.084				1270800000				1234900000		Identified
KAG1706280.1	PHYCA_531396	7	4	4	13	68.253	14938000	21078000	15521000	13357000	6846200	9470900	5113900	5320700	4078400	Quantified
KAG1706330.1	PHYCA_508846	4	4	4	8.2	51.26	15545000	11528000	6831800	11521000	13161000	9047800	9832900	7523100	6748900	Quantified
KAG1706354.1	PHYCA_119807	9	9	2	26.1	46.304	194690000	218670000	213460000	55261000	44750000	84094000	93527000	98088000	133950000	Quantified
KAG1706355.1	PHYCA_119614	5	4	4	21.4	32.885	15281000	22524000	18250000	18232000	11781000	17002000	12059000	7388500	13807000	Quantified
KAG1706356.1	PHYCA_119783	8	1	0	29.9	33.201	14573000	18562000	18598000	5289500	4494100	5380700	6677900	4984800	12295000	Quantified
KAG1706358.1	PHYCA_119595	5	5	5	11.4	49.938	12423000	19727000	17162000	12749000	5758100	11918000	11945000	14027000	12565000	Quantified
KAG1706411.1	PHYCA_119862	2	2	2	7.4	45.738							7885700	4966000	4615300	Quantified
KAG1706450.1	PHYCA_553954	16	16	16	22.7	113.34	59315000	41908000	36307000	39754000	52779000	32446000	20014000	28955000	27171000	Quantified
KAG1706470.1	PHYCA_510304	7	7	7	16.6	51.214	28375000	28264000	18124000	27717000	32054000	20768000	19969000	18979000	29070000	Quantified
KAG1706481.1	PHYCA_125481	3	3	3	8.4	38.68	56721000	31230000	38206000	26365000	19391000	35334000	8719300	8901500	20699000	Quantified
KAG1706483.1	PHYCA_20121	9	9	9	29.4	38.525	961290000	1065100000	1176000000	555870000	673920000	1231600000	363020000	464050000	672550000	Quantified
KAG1706501.1	PHYCA_125501	2	2	2	3.5	81.741	3102300	5063100	4455900	4557000	4250200	3869200	2472500	3644000	3685100	Quantified
KAG1706526.1	PHYCA_530200	2	2	2	4.9	89.702				97126000						Identified
KAG1706563.1	PHYCA_510352	1	1	1	2.5	58.472										Identified
KAG1706653.1	PHYCA_562678	3	3	3	13.2	28.164	2085600	3096100	5951300	3525200	4183200	1884500		5613200		Quantified
KAG1706696.1	PHYCA_504894	9	9	9	12.1	120.36	35953000	19362000	5034200	16123000	56004000	34058000	6929800		24504000	Quantified
KAG1706704.1	PHYCA_526486	3	3	3	14.1	26.615	51489000	42208000	61784000	98432000	66300000	53072000	108780000	109380000	68470000	Quantified
KAG1706711.1	PHYCA_542790	4	4	4	10	80.654				5649000	1601100	5203700	24785000	16804000	13648000	Quantified
KAG1706712.1	PHYCA_504913	5	5	5	3.2	258.75	6300000	6056800	5775400	6754100	9282200	6641400	3995300	3298000	5213100	Quantified
KAG1706720.1	PHYCA_105217	5	5	5	16.7	40.716	15793000	15179000	20432000	11660000	10036000	9396300	12014000	16163000	26352000	Quantified
KAG1706756.1	PHYCA_562802	5	5	4	20.2	28.942	22642000	114930000	28634000	31572000	11731000	72234000	28085000	35552000	76280000	Quantified
KAG1706763.1	PHYCA_104801	2	2	2	14.1	29.599							12375000			Identified
KAG1706831.1	PHYCA_14958	1	1	1	14.9	125.44	44136000	30355000		41717000	37101000	59180000		73469000	52733000	Quantified
KAG1706836.1	PHYCA_504974	9	9	9	36.3	38.31	117620000	137260000	78649000	100340000	58389000	71807000	38692000	25830000	64960000	Quantified
KAG1706838.1	PHYCA_504978	3	3	3	16.2	18.13	3680700	4556500	2047400	6130800	3765800	4867200	3960200	2628100	6048400	Quantified
KAG1706857.1	PHYCA_504994	4	4	4	11.7	40.611	71651000	73837000	100490000	79384000	59356000	70323000	72896000	132770000	63235000	Quantified
KAG1706885.1	PHYCA_505013	1	1	1	6.6	27.741	2362100	11628000	3150000	7857200	2762200	5683600	11565000	3862900	7715400	Quantified
KAG1707012.1	PHYCA_13391	5	5	5	39.5	18.804	7806000	5245700	26205000	8113500	6172900	3857900	12380000	22164000	44649000	Quantified
KAG1707022.1	PHYCA_81700	3	3	3	6.8	57.631	13492000	12560000	13206000	9701900	7892200	18576000	16346000	7680000	11286000	Quantified
KAG1707024.1	PHYCA_525423	2	2	2	5.2	75.473	101710000	38047000	85173000	70544000	53670000	118220000	43111000	73498000	72198000	Quantified
KAG1707027.1	PHYCA_539582	1	1	1	2.6	76.702		2492800	8791500						2026100	Quantified
KAG1707036.1	PHYCA_98712	10	10	10	13.1	96.799	4494100	5885100	3553300	13020000	11310000	12544000	5145900	5519000	5501800	Quantified
KAG1707044.1	PHYCA_98685	4	2	2	19.3	36.474	5019600	7196200	5897400	8584800	5764900	8141800	15638000	8859600	9243600	Quantified
KAG1707048.1	PHYCA_503315	1	1	1	3.8	35.707	2744900		3498300	3568900	4838000		2699900	2410500		Quantified
KAG1707050.1	PHYCA_503313	9	9	9	31.3	35.505	35217000	28106000	40664000	47948000	63640000	18768000	57495000	46178000	20933000	Quantified
KAG1707051.1	PHYCA_99061	1	1	1	2.3	68.493	1594600	1680700	1735600	2789900	1745500	2414100		1683300	1402800	Quantified
KAG1707058.1	PHYCA_98516	5	5	3	20.1	38.153	43982000	36372000	34136000	20767000	23411000	18692000	10997000	11851000	11119000	Quantified
KAG1707060.1	PHYCA_525408	4	4	4	33.6	14.614	26581000	26957000	24580000	45021000	38615000	30344000	22567000	30473000	22183000	Quantified
KAG1707083.1	PHYCA_505847	3	3	1	12.9	35.623	9423300	6713200	7801200		10832000	5087900	10301000	8748100	6717800	Quantified
KAG1707084.1	PHYCA_505850	2	2	2	11.7	35.311					9270400					Identified
KAG1707093.1	PHYCA_109236	7	7	7	35.3	38.763	854620000	927530000	1281800000	971590000	1307700000	1163000000	774760000	349900000	367080000	Quantified
KAG1707121.1	PHYCA_505858	1	1	1	5.3	23.489	2446000	3695000	3475700	4400700	3184900	2274500	2867600	3981200	2756000	Quantified
KAG1707125.1	PHYCA_109244	3	3	3	35.8	13.007	2260600	3077900	5966100	6923600	5487400	2987800	2344400			Quantified
KAG1707145.1	PHYCA_505869	8	8	8	51	21.827	92824000	80718000	72939000	91846000	91332000	88944000	173950000	96127000	101250000	Quantified
KAG1707166.1	PHYCA_575708	1	1	1	2.5	87.06	71839000	96663000	108180000		79726000	78387000	178470000	3210000		Quantified
KAG1707167.1	PHYCA_544885	8	8	8	37.9	28.84	378200000	218950000	211430000	231710000	178080000	172460000	118110000	314760000	235720000	Quantified
KAG1707182.1	PHYCA_505882	13	13	13	41.2	37.13	1033300000	545130000	710010000	685010000	859580000	386940000	372100000	142970000	134820000	Quantified
KAG1707192.1	PHYCA_571831	5	5	5	6.2	85.489	1332200000	1217000000	1785500000	2009900000	1648200000	2296200000	1865700000	2473500000	1716600000	Quantified
KAG1707205.1	PHYCA_535945	3	3	3	18	26.649	3420800		2943800	4166900	5092900	3938400	2716900		4899000	Quantified
KAG1707207.1	PHYCA_571801	2	2	2	5.8	47.796				14751000	17710000	12425000	23171000	22674000		Quantified
KAG1707223.1	PHYCA_509335	1	1	1	5.4	23.403		26399000	19390000							Quantified
KAG1707224.1	PHYCA_511348	1	1	1	3.9	26.328	281080000	271460000	338670000	272220000	264370000	236260000	143800000	267160000	215460000	Quantified
KAG1707227.1	PHYCA_509334	3	3	3	13.8	36.249				4641300						Identified
KAG1707229.1	PHYCA_509331	4	4	4	7	38.124	18828000	12741000	31272000	14523000	59158000	5944100	70191000	30890000	35032000	Quantified
KAG1707231.1	PHYCA_121314	2	2	2	6.3	46.765				3417800	5424100		1823400	3590300	1726000	Quantified
KAG1707241.1	PHYCA_109730	17	17	17	42.4	58.149	56694000	71128000	54671000	89095000	104240000	57745000	27574000	46562000	52005000	Quantified
KAG1707244.1	PHYCA_551783	2	2	2	2.9	109.62			1379900	3481300	1639000			1586900		Quantified
KAG1707249.1	PHYCA_509308	20	20	20	50.9	37.064	3216900000	3209800000	2244800000	4972800000	4016900000	4432300000	2343600000	2488800000	3477700000	Quantified
KAG1707281.1	PHYCA_509288	4	4	4	8	58.347	3393400	3329200	4055200	8875500	6344300	4928000	8679400	7604500	8152300	Quantified
KAG1707285.1	PHYCA_509284	3	3	3	12.2	33.974	5842000	3737100	3364100	8120000	5455900		4762100	6045400		Quantified
KAG1707316.1	PHYCA_551674	2	2	2	12.6	19.205						3284300	1948300	2792300	2349700	Quantified
KAG1707323.1	PHYCA_509252	3	3	3	4.6	60.23	5374800	4013800	3196400	2961100	2720800	5174700	6358700	9525600	11655000	Quantified
KAG1707339.1	PHYCA_509239	1	1	1	4.2	67.896						45855000				Identified
KAG1707352.1	PHYCA_509232	8	8	8	48.6	20.689	241380000	313930000	248500000	430930000	427880000	317100000	465590000	433810000	376480000	Quantified
KAG1707353.1	PHYCA_571603	3	3	3	47	12.612						16307000			29910000	Identified
KAG1707364.1	PHYCA_509224	2	2	2	7.2	20.364	10015000	19977000	15890000	17540000	21526000	17423000	16343000	25477000	22541000	Quantified
KAG1707397.1	PHYCA_39079	4	4	4	19.7	36.361	28386000	34072000	24447000	27245000	29870000	20114000	34024000	39217000	27142000	Quantified
KAG1707405.1	PHYCA_506946	5	5	5	12.9	62.214	10171000	8756400	8896900	8009400	11749000	8655400	8258900	9496800	7639600	Quantified
KAG1707408.1	PHYCA_7927	6	6	6	60.3	13.765	12076000	15409000	20057000	13362000	33200000	20800000	11670000	31343000	43298000	Quantified
KAG1707409.1	PHYCA_527846	2	2	2	19.1	24.009	3490200					6077100	21453000	10787000	10263000	Quantified
KAG1707428.1	PHYCA_506938	11	11	11	54.9	23.937	618130000	489550000	553250000	903260000	620660000	852830000	1359200000	870850000	702700000	Quantified
KAG1707431.1	PHYCA_506935	2	2	2	7.1	43.898	3307700		4897000			3489000	5872300	2722900	2873100	Quantified
KAG1707453.1	PHYCA_506928	1	1	1	4.3	35.714	1740800			3291600	2809600	2270400	2745300	3071900		Quantified
KAG1707458.1	PHYCA_7903	7	7	7	16	68.927	4264400				14476000		28313000		8686500	Quantified
KAG1707464.1	PHYCA_506922	2	2	2	18.7	14.329	1069200	858400			1829600	1252100	688810			Quantified
KAG1707477.1	PHYCA_506916	3	3	3	10.2	34.36	2937900				22887000	1852700	146280000	109560000	26539000	Quantified
KAG1707824.1	PHYCA_124039	1	1	1	3.7	33.342										Identified
KAG1707843.1	PHYCA_573284	6	6	6	37.2	22.404	10328000	20424000	14727000	35005000	35928000	37165000	103350000	117840000	30506000	Quantified
KAG1707915.1	PHYCA_511291	12	12	2	66.8	27.853	95782000	70896000	107150000	103780000	124450000	90739000	45591000	60283000	55490000	Quantified
KAG1707944.1	PHYCA_511318	16	16	16	31.4	76.974	247580000	284020000	326870000	227400000	197390000	348470000	170410000	235970000	324630000	Quantified
KAG1707965.1	PHYCA_554319	1	1	1	5.6	22.165	6147200	20197000	11251000	9675000	10513000	11851000	11417000	20991000	17595000	Quantified
KAG1707979.1	PHYCA_510446	7	1	1	19.5	41.295										Identified
KAG1708047.1	PHYCA_11008	2	2	2	13.9	17.262	183110000	67051000	37472000	17461000	20737000	33965000	526400000	58900000	656310000	Quantified
KAG1708072.1	PHYCA_46068	8	8	8	15.1	64.526	77755000	70172000	77575000	79441000	51399000	107040000	23201000	39206000	72471000	Quantified
KAG1708073.1	PHYCA_48374	7	7	7	11.9	60.872	18717000	28466000	32989000	30969000	31261000	40794000	4882600	12074000	19221000	Quantified
KAG1708086.1	PHYCA_510820	23	23	23	46.6	66.047	3100900000	3939600000	3469200000	2285000000	2584800000	1963700000	1427200000	1261400000	1827500000	Quantified
KAG1708087.1	PHYCA_510818	18	18	18	29	74.934	908730000	1025700000	1011300000	609460000	509430000	787690000	277530000	356230000	643060000	Quantified
KAG1708094.1	PHYCA_536934	3	3	3	9.6	38.048		475890	9456200	1696900				3866300	5856600	Quantified
KAG1708187.1	PHYCA_545320	1	1	1	1.9	94.027	5499300	4412500	2218300		3418600				2561100	Quantified
KAG1708190.1	PHYCA_61742	3	2	2	10.4	20.952	32272000		22526000		31365000					Quantified
KAG1708200.1	PHYCA_101858	10	10	9	12.4	44.526	256950000	265000000	294990000	288410000	305230000	132920000	25391000	15108000	26170000	Quantified
KAG1708222.1	PHYCA_527245	12	12	12	53	26.842	351720000	298630000	256230000	378940000	257220000	388940000	634020000	555220000	469300000	Quantified
KAG1708233.1	PHYCA_533797	3	3	3	9.1	50.266	2513600	905480	705670	2189400	1764900	2179600	2022600	1090000	2909900	Quantified
KAG1708237.1	PHYCA_527239	1	1	1	1.5	138.43							3415900	2057900	2665500	Quantified
KAG1708252.1	PHYCA_565216	1	1	1	9	18.815							13489000			Identified
KAG1708258.1	PHYCA_506049	11	11	11	26.3	68.496	29023000	23500000	27533000	36762000	45291000	36737000	60160000	111480000	34248000	Quantified
KAG1708262.1	PHYCA_527222	3	3	3	33.8	15.18	15488000	13795000	16060000	24337000	13325000	19329000	82659000	44687000	29002000	Quantified
KAG1708270.1	PHYCA_565192	10	10	10	17.7	58.34	7573000	6254400	8905800	15747000	9401600	9347200	50336000	32226000	16973000	Quantified
KAG1708281.1	PHYCA_109485	8	8	8	12.9	94.567	102850000	91065000	65257000	56560000	23440000	129420000	3991600	8865800	12305000	Quantified
KAG1708290.1	PHYCA_545205	7	7	7	27.7	31.502	19703000	13819000	12705000	14412000	24638000	13267000	9224000	11192000	17711000	Quantified
KAG1708304.1	PHYCA_109772	6	6	6	14.4	52.79	10172000	9149500	10132000	15803000	17979000	7928200	12428000	6301200	9943500	Quantified
KAG1708318.1	PHYCA_506007	10	10	10	20.5	47.39	1009900000	871580000	1367600000	767890000	582410000	1185800000	879250000	841410000	934670000	Quantified
KAG1708332.1	PHYCA_545159	8	5	5	12.4	73.947	11287000	7836100	12204000	11448000	10113000	8211700	19222000	14323000	12587000	Quantified
KAG1708335.1	PHYCA_109562	6	6	6	27.1	22.126	174590000	167150000	165360000	150890000	134250000	87444000	96947000	94923000	129720000	Quantified
KAG1708346.1	PHYCA_505984	3	3	3	17.8	24.501			18714000	11516000	17125000	14401000	18479000	15989000	21602000	Quantified
KAG1708356.1	PHYCA_505981	2	2	2	8.3	29.504	3178700	3093000	2736200	4868900	2814800	5092700	4871900	6601800	4693600	Quantified
KAG1708397.1	PHYCA_505958	19	19	19	64.1	36.857	4376400000	3371600000	3838000000	5510900000	4772400000	5386900000	4764900000	4635600000	4301400000	Quantified
KAG1708424.1	PHYCA_505935	8	8	8	31.6	42.454	253340000	72840000	361480000	80811000	108270000	174380000	335630000	75166000	222410000	Quantified
KAG1708425.1	PHYCA_527152	2	2	2	3	70.525					2469700					Identified
KAG1708625.1	PHYCA_534609	4	4	4	8.5	88.192	14997000	12091000	13309000	16093000	12642000	18182000	32722000	38121000	27040000	Quantified
KAG1708630.1	PHYCA_534612	10	10	10	11.2	116.06	16420000	38646000	11907000	20416000	70631000	17760000	28622000	30433000	21987000	Quantified
KAG1708633.1	PHYCA_507227	19	19	19	33.9	53.358	233590000	261390000	254580000	324470000	436680000	171190000	169680000	260090000	210940000	Quantified
KAG1708646.1	PHYCA_567679	3	3	3	4.7	89.755	2406000	4046500	4293200	4196200	3033700	2049100	2315700	7892800	2516600	Quantified
KAG1708656.1	PHYCA_528052	3	3	3	1.8	269.86							72497000	16938000	11176000	Quantified
KAG1708660.1	PHYCA_528056	1	1	1	4.5	29.904	41687000	42068000	63070000	30782000	21115000	52682000	36902000	46006000	57836000	Quantified
KAG1708757.1	PHYCA_534653	2	2	2	8.2	31.021								10533000		Identified
KAG1708782.1	PHYCA_526284	4	4	4	6	78.841				3523700	3873000	3686900	2625700	3233600	4929800	Quantified
KAG1708792.1	PHYCA_504596	1	1	1	9.3	12.694	9612700	5593400	5587200	2860600	3154200	6489300	5449000	8020700	4061800	Quantified
KAG1708793.1	PHYCA_504594	4	4	4	10.3	48.468	1226800	1792900		3100400	1876500	2330500	2029400		2065700	Quantified
KAG1708796.1	PHYCA_504590	4	4	4	22.9	23.432	10454000	13424000	8955300	14999000	14484000	11968000	12706000	10306000	11460000	Quantified
KAG1708801.1	PHYCA_542199	3	3	3	8.8	51.487	4656300		3865000	9500900	10344000		10016000	4748400	4453100	Quantified
KAG1708813.1	PHYCA_504578	6	6	6	31.3	24.808	70026000	63939000	47946000	65490000	92984000	72084000	36916000	56993000	80616000	Quantified
KAG1708815.1	PHYCA_542172	4	4	4	18.2	36.839	11201000	13115000	8211100	10976000	25033000	6869700	11736000	15394000	13511000	Quantified
KAG1708834.1	PHYCA_562095	18	18	18	12.7	194.03	62753000	69959000	61768000	73906000	111840000	76994000	71733000	107910000	104660000	Quantified
KAG1708848.1	PHYCA_504557	1	1	1	1	118.76				1748700	1411700	7223600	3572300	3457900	1689000	Quantified
KAG1708868.1	PHYCA_84623	4	4	4	8.5	68.763	16901000	22930000	11779000	18847000	23881000	17142000	31114000	14175000	44044000	Quantified
KAG1708876.1	PHYCA_103489	9	9	9	45	45.509	694550000	505600000	728680000	480850000	230350000	385570000	521640000	1043600000	589120000	Quantified
KAG1708886.1	PHYCA_103479	3	3	2	14.6	33.598	23046000	42427000	35917000	12348000	14010000	22414000	26386000	27238000	28704000	Quantified
KAG1708889.1	PHYCA_14560	2	1	1	9	32.329	5679000	11413000	11271000	4597100	3087400	3976200	6254100	6872700	7783900	Quantified
KAG1708892.1	PHYCA_562062	7	7	7	21.9	35.08	1448200000	2307300000	2237800000	815270000	722980000	1174300000	1160600000	1290800000	2162800000	Quantified
KAG1708910.1	PHYCA_103786	4	4	4	5.2	107.55	3599800			5192900	2110300		8132600	8485100	5576200	Quantified
KAG1708919.1	PHYCA_504533	1	1	1	5.1	25.572			1544000	1381700	1351500	1211500	6044400	1693100	1861200	Quantified
KAG1708925.1	PHYCA_504528	19	3	3	64.9	36.071	246740000	274490000	215960000	331180000	348930000	423820000	144240000	286310000	278320000	Quantified
KAG1708927.1	PHYCA_504523	20	20	4	70	36.145	2311900000	2594600000	2234100000	1940300000	2363500000	2652600000	1733800000	2542100000	2425500000	Quantified
KAG1708932.1	PHYCA_504517	6	6	6	11.8	53.773	11192000	9943700	11416000	17589000	21817000	10195000	13618000	8373400	13401000	Quantified
KAG1708937.1	PHYCA_504514	7	7	7	31.1	38.162	12618000	8758600		31203000	20527000	29816000	78356000	70865000	39107000	Quantified
KAG1708940.1	PHYCA_79563	2	2	2	8.2	30.787		2370200		4303900	3055600	2915600			3543000	Quantified
KAG1708942.1	PHYCA_71428	2	2	2	17.6	19.59	7544900	16009000	8810600	13445000	5533800	7011200	4234300	5334100	8986500	Quantified
KAG1708943.1	PHYCA_504511	1	1	1	5.2	57.008	5279900	6131300	18176000		5541400		2673900		4529400	Quantified
KAG1709006.1	PHYCA_508433	6	6	6	26.2	29.029	215790000	231630000	305360000	220180000	158770000	285330000	258870000	211550000	276010000	Quantified
KAG1709012.1	PHYCA_118114	14	13	13	34	60.394	205420000	237510000	232190000	133630000	118410000	224060000	99302000	176870000	196740000	Quantified
KAG1709013.1	PHYCA_117993	9	1	1	16.3	59.941	29218000	36479000	55512000	22547000	18738000	26386000	43806000	51236000	28118000	Quantified
KAG1709014.1	PHYCA_508439	4	4	4	16.7	29.655	790410000	595740000	684120000	647010000	576100000	942890000	2965800000	1597400000	1800200000	Quantified
KAG1709015.1	PHYCA_508441	14	14	12	31.4	64.151	6462900000	8326300000	8774100000	4481200000	4458700000	6337100000	3640000000	5197900000	4815300000	Quantified
KAG1709016.1	PHYCA_118289	12	11	11	22.5	60.399	127160000	187230000	225190000	64217000	67582000	119820000	31270000	86570000	52106000	Quantified
KAG1709017.1	PHYCA_18279	15	12	6	33	59.547	1780400000	2984600000	4309500000	483570000	423100000	364350000	508690000	744160000	287270000	Quantified
KAG1709020.1	PHYCA_569988	1	1	1	3.6	42.936							4632500			Identified
KAG1709025.1	PHYCA_508443	8	8	8	24	42.924	29465000	32330000	27541000	69753000	60337000	30538000	70387000	91929000	62958000	Quantified
KAG1709032.1	PHYCA_528877	6	6	6	18.1	35.991	68481000	48640000	46678000	89374000	60973000	86982000	348400000	173990000	121620000	Quantified
KAG1709033.1	PHYCA_508456	4	4	4	6.3	51.22	264940000	473200000	940930000	215460000	321070000	391690000	590430000	473590000	542010000	Quantified
KAG1709036.1	PHYCA_508457	1	1	1	3	45.577	2514300	2182200	1545300	1606000	2768200	2247500		2281100		Quantified
KAG1709050.1	PHYCA_508469	8	8	8	41.5	21.002	866490000	655060000	657030000	1023500000	860080000	1237100000	421290000	625430000	622810000	Quantified
KAG1709059.1	PHYCA_550074	1	1	1	4.7	19.245	1963600		1848300	2026200	2195600	1596800	2003400	2562300	1741600	Quantified
KAG1709069.1	PHYCA_118287	2	2	2	22.8	18.238	46377000	48461000	33467000	45902000	56341000	53841000	46099000	32108000	24939000	Quantified
KAG1709073.1	PHYCA_508486	4	4	4	10.3	32.997		3148300		2075500	1747900		5765500	2663700	3796000	Quantified
KAG1709077.1	PHYCA_118176	6	6	3	33.5	20.886	88552000	81586000	83389000	121820000	141480000	82406000	42260000	72031000	67030000	Quantified
KAG1709083.1	PHYCA_512169	5	2	2	24	21.059	13389000	24086000	28019000	13156000	27726000	7784800	3770200	5627400	4851400	Quantified
KAG1709099.1	PHYCA_508501	3	3	3	16.3	27.112			3352600		5817600	3639400	7136000	7529600	4815900	Quantified
KAG1709104.1	PHYCA_117977	6	6	6	15.5	57.404	32135000	195620000	235500000	192520000	148740000	327500000	181430000	249500000	258830000	Quantified
KAG1709106.1	PHYCA_9247	4	4	4	11.7	57.329	47766000	49539000	90565000	36800000	49158000	37343000	7944200	18509000	11166000	Quantified
KAG1709107.1	PHYCA_570084	5	5	5	25.6	25.72	516780000	501190000	713540000	340870000	632440000	354730000	214630000	322060000	264090000	Quantified
KAG1709191.1	PHYCA_528570	5	5	5	10.7	46.815	109570000	144130000	203570000	88098000	132110000	148070000	197870000	108480000	134930000	Quantified
KAG1709221.1	PHYCA_535078	17	17	17	50.6	45.166	1548400000	1986700000	2330900000	424360000	301120000	536820000	1219000000	2325000000	1992000000	Quantified
KAG1709223.1	PHYCA_549194	15	15	14	29.6	70.002	208680000	238200000	278810000	158830000	290310000	171840000	178700000	232440000	198960000	Quantified
KAG1709224.1	PHYCA_508016	6	5	5	13.3	64.183	50657000	34741000	45013000	47165000	52494000	33633000	39467000	26690000	25704000	Quantified
KAG1709251.1	PHYCA_508025	3	3	3	16.6	20.717	15151000	26336000	19756000	14344000	11389000	7364200	10072000	8596200	6819200	Quantified
KAG1709255.1	PHYCA_549230	9	9	9	6.7	166.68	8830200	8112000	7993900	12980000	18774000	12275000	13091000	6586000	10163000	Quantified
KAG1709265.1	PHYCA_508037	2	2	2	4.3	57.176	62696000	52556000	58674000	47831000	36586000	46769000	44187000	42508000	49176000	Quantified
KAG1709270.1	PHYCA_569229	1	1	1	0.9	164.13										Identified
KAG1709280.1	PHYCA_510578	2	2	2	0.5	556.02	4011300	10678000	11475000	20177000	24539000	18094000	27184000	10142000	12721000	Quantified
KAG1709295.1	PHYCA_530396	24	24	22	36	80.371	304060000	244050000	213490000	350860000	417690000	257350000	218350000	212220000	206410000	Quantified
KAG1709298.1	PHYCA_20401	3	3	3	11.7	34.798	3435400	3104000	3401400	6821500	4796000	9504800	86738000	44432000	17047000	Quantified
KAG1709445.1	PHYCA_507030	3	3	3	18	42.226			49983000		43130000		192870000	69670000	115820000	Quantified
KAG1709446.1	PHYCA_507031	1	1	1	3.5	44.74							2774900	1356600		Quantified
KAG1709465.1	PHYCA_507044	4	4	4	36.2	16.825	14767000	22306000	27499000	32149000	85859000	80838000	80284000	42763000	38148000	Quantified
KAG1709532.1	PHYCA_507065	15	15	15	45.5	53.469	303530000	273480000	204200000	361220000	411680000	260880000	385980000	245740000	213430000	Quantified
KAG1709549.1	PHYCA_507079	9	9	9	34.9	51.882	28128000	26013000	14306000	40607000	35468000	26838000	28730000	24443000	33131000	Quantified
KAG1709569.1	PHYCA_547393	1	1	1	4.6	29.027							700440		845990	Quantified
KAG1709572.1	PHYCA_507089	5	5	5	30.2	20.139	21368000	27057000	19882000	29061000	52149000	19994000	27704000	34982000	24733000	Quantified
KAG1709577.1	PHYCA_507091	10	10	10	25	49.714	43798000	47837000	24277000	64951000	72764000	24775000	105830000	78898000	51737000	Quantified
KAG1709695.1	PHYCA_566535	7	7	7	19.9	45.872	41989000	44697000	37433000	61861000	43514000	65223000	165130000	132180000	87767000	Quantified
KAG1709714.1	PHYCA_506722	4	4	3	3.7	163.82	72009000	104480000	145660000	83033000	91382000	148190000	97438000	95654000	118400000	Quantified
KAG1709837.1	PHYCA_502676	3	3	3	22.1	15.232	3577100	6188000	3809500	5646100	5751500	6713900	4852100	4800000	5086900	Quantified
KAG1709838.1	PHYCA_4230	2	2	2	23.3	15.851	2329700			2186800	4201900					Quantified
KAG1709842.1	PHYCA_531538	2	2	2	15.2	17.009	106640000	60839000	67955000	71183000	186000000	91958000	25583000	29129000	119740000	Quantified
KAG1709861.1	PHYCA_71627	1	1	1	4.9	23.163										Identified
KAG1709885.1	PHYCA_502660	6	6	1	33.8	26.607	329870000	433670000	259590000	601620000	606930000	457390000	167290000	196960000	180480000	Quantified
KAG1709886.1	PHYCA_502660	6	1	1	33.8	26.639	22195000	38024000	30666000		1213200	40826000	10942000		30667000	Quantified
KAG1709915.1	PHYCA_96849	1	1	1	11.1	10.487	2712100		461270		2785100		2039700	2747900	19927000	Quantified
KAG1709932.1	PHYCA_12657	5	5	5	6.2	90.435	13226000	9746200	5127100	14464000	9315900	9897600	5876900	11599000	12202000	Quantified
KAG1709933.1	PHYCA_538121	1	1	1	3.3	34.941		1069100		1335400	2410500		1086600			Quantified
KAG1709935.1	PHYCA_502645	8	8	8	12.7	83.561	26496000	19830000	17881000	11969000	13122000	11054000	16602000	23253000	24531000	Quantified
KAG1709993.1	PHYCA_502609	7	7	7	26.4	33.901	110300000	89778000	75520000	193360000	244400000	63794000	142500000	116180000	83399000	Quantified
KAG1710009.1	PHYCA_531492	3	3	3	38.4	19.214	30450000	27442000	28284000	18164000	28300000	4099900	4989100	3349400		Quantified
KAG1710038.1	PHYCA_538005	1	1	1	4.4	31.479	38569000	35987000	34484000	50687000	103980000	30191000	42926000	42190000	58445000	Quantified
KAG1710048.1	PHYCA_557952	2	2	2	9.1	23.555				3621300			2225200			Identified
KAG1710052.1	PHYCA_502585	4	4	4	7.5	69.336	8181300	9333900	5644100	11971000	15742000	10443000	4444600	9642600	9791000	Quantified
KAG1710062.1	PHYCA_502583	2	2	2	10	17.245	8238100	4458100	4357900	12773000	7118100	13588000	5791000	4411200	7225300	Quantified
KAG1710110.1	PHYCA_575550	1	1	1	2.3	74.629							4688200			Identified
KAG1710213.1	PHYCA_69858	9	9	9	22.2	57.689	29433000	28871000	22807000	48834000	41047000	21011000	41749000	28838000	27055000	Quantified
KAG1710214.1	PHYCA_505118	4	4	4	30.9	17.505	27936000	33269000	21547000	49221000	42026000	49002000	33955000	38857000	31494000	Quantified
KAG1710251.1	PHYCA_505099	1	1	1	5.3	23.97			1215700			13676000	1217500		808650	Quantified
KAG1710287.1	PHYCA_505083	7	7	7	12.1	70.914	32761000	31543000	20876000	56740000	57511000	35708000	41992000	42555000	35870000	Quantified
KAG1710300.1	PHYCA_505072	1	1	1	5.6	29.304	1657000		949920		1494300	1233300				Quantified
KAG1710312.1	PHYCA_533149	9	9	9	39.8	26.051	204970000	211210000	218970000	193100000	193840000	278650000	244140000	238950000	283490000	Quantified
KAG1710328.1	PHYCA_543033	1	1	1	4.4	28.811					3911500		1308800			Identified
KAG1710348.1	PHYCA_506959	2	2	2	19.6	11.991	1642300	1415000		2092200	1830500	2829100	2048300	2839800	4480200	Quantified
KAG1710354.1	PHYCA_506966	4	4	4	14.1	43.436	4388600	3700500	3973700	7162300	4399900	4506000	13530000	8228700	6133300	Quantified
KAG1710359.1	PHYCA_113258	1	1	1	4.2	34.778					1286800	3039600				Quantified
KAG1710365.1	PHYCA_112865	5	5	5	26.4	18.712	23200000	21839000	18719000	22999000	24145000	26171000	16491000	23440000	23682000	Quantified
KAG1710377.1	PHYCA_506983	9	9	9	37.5	197.79	136470000	98188000	82412000	249400000	149670000	282330000	228970000	199830000	171930000	Quantified
KAG1710506.1	PHYCA_536330	3	3	3	13.5	29.99	3678000	2367800	3989600	2689600	5034600	3044100	3966600	5987100	2786100	Quantified
KAG1710548.1	PHYCA_123556	2	2	2	2.4	123.2		3329500	3155400		2347400					Quantified
KAG1710569.1	PHYCA_573117	7	7	7	37.1	22.005	24934000	13345000	24903000	34386000	29344000	4533900	20795000	16683000	3461800	Quantified
KAG1710577.1	PHYCA_529928	2	2	2	5.5	49.186		4151700	2899700							Quantified
KAG1710579.1	PHYCA_509934	5	4	4	7.6	59.158	6238200	5231600								Quantified
KAG1710586.1	PHYCA_18442	7	2	1	25.3	30.822	16029000	16192000	28629000	17004000	60366000	16632000	32589000	17063000	19861000	Quantified
KAG1710591.1	PHYCA_508630	8	8	2	29	30.826	61799000	52050000	88069000	49484000	142630000	40071000	143760000	47529000	64802000	Quantified
KAG1710596.1	PHYCA_18448	2	2	2	4	44.788	1380700				3188800	2238400	5296400	1778500		Quantified
KAG1710597.1	PHYCA_18449	3	3	3	8.2	44.222						4592200	7096700	7615100		Quantified
KAG1710606.1	PHYCA_9359	2	2	2	5.7	37.864	33174000	24398000	36046000			26860000	21878000	20341000	18693000	Quantified
KAG1710623.1	PHYCA_508659	2	2	2	27.6	11.792	31538000	37335000	35917000	33260000	24353000	25018000	54019000	39350000	33567000	Quantified
KAG1710636.1	PHYCA_535497	5	5	5	50	15.153	76241000	84444000	76041000	81578000	82381000	112250000	50638000	42111000	84336000	Quantified
KAG1710675.1	PHYCA_118794	3	1	1	42.6	11.758				4182900	7290300	4187400	5558900	3943700	3338400	Quantified
KAG1710699.1	PHYCA_508711	2	2	2	14	23.575	6828300	6166800		8626600	5139900		13046000	4899000	12685000	Quantified
KAG1710728.1	PHYCA_118787	2	2	2	3.6	97.975	1464700		2226000		1711800		8466200	2122500	4517400	Quantified
KAG1710730.1	PHYCA_118847	4	4	4	9.2	59.507	52867000	40533000	57365000	40158000	34536000	56189000	32503000	34719000	34710000	Quantified
KAG1710733.1	PHYCA_118771	2	2	2	28	12.424	2387100	2150000	3193200	7793400	4395600	2183700	3031100	3020800	3602600	Quantified
KAG1710743.1	PHYCA_550574	6	6	6	14.1	62.463	54405000	25478000	62556000	9282800	27380000		4378600	5108900	4051800	Quantified
KAG1710807.1	PHYCA_554794	5	5	5	38.7	17.358	125100000	78550000	96485000	156960000	121040000	189190000	385490000	295620000	151770000	Quantified
KAG1710819.1	PHYCA_554810	1	1	1	4.8	34.936		1704700	1726400					2513900	1489500	Quantified
KAG1710820.1	PHYCA_510696	20	19	19	24.7	72.785	174250000	169640000	153280000	342710000	290490000	295170000	264060000	364640000	303820000	Quantified
KAG1710827.1	PHYCA_554827	4	4	4	17.8	16.5	313540000	320690000	270980000	577760000	282610000	462180000	2645600000	1856300000	803110000	Quantified
KAG1710838.1	PHYCA_536881	1	1	1	2	65.334										Identified
KAG1710857.1	PHYCA_530474	6	6	6	67	9.6168	369060000	433400000	363310000	521170000	461920000	559120000	432140000	561000000	468600000	Quantified
KAG1710871.1	PHYCA_574787	4	4	4	21.1	24.446	3814400	3491800		5249100	11314000		5248100	9557500	5799500	Quantified
KAG1710873.1	PHYCA_510705	1	1	1	7.5	16.398		4020200	4333400				25134000	11549000		Quantified
KAG1710898.1	PHYCA_8633	1	1	1	6.1	19.853	4571200	4904700	2092600	8624600	9335100	4779800	17932000	14025000	9426900	Quantified
KAG1710901.1	PHYCA_568685	2	2	2	7.3	28.254				3937300	4130900	2241300	1546200		1894400	Quantified
KAG1710906.1	PHYCA_528424	3	3	3	6.3	60.141	3087200	3976900	2770700	2659200	1959400		3005800	2326600	1770600	Quantified
KAG1710918.1	PHYCA_507760	5	5	5	22.3	27.671	34375000	29231000	25184000	69375000	52819000	37583000	27994000	34645000	34142000	Quantified
KAG1710927.1	PHYCA_507765	3	3	3	17.8	27.753	7784100	7885400	6923300	11188000	11792000	9496600	17201000	15608000	8459100	Quantified
KAG1710928.1	PHYCA_507766	10	10	10	22	55.166	567230000	761590000	610250000	430540000	359510000	487200000	302380000	613770000	661170000	Quantified
KAG1710946.1	PHYCA_116081	2	2	2	10.3	27.42	2479500	1917900	2721000	3332600	2819700	2045800	2190800	3087400	2021200	Quantified
KAG1710970.1	PHYCA_507797	4	4	4	10.9	52.399	2315100	1950500	4542900	6343400	5646300	2900000	38936000	13789000	4430000	Quantified
KAG1710974.1	PHYCA_8686	1	1	1	1.1	113.37	33253000	121490000	96949000	25538000	24722000	40097000	8204500	56364000	55102000	Quantified
KAG1710975.1	PHYCA_8686	15	15	15	24	109.62	1453100000	1619700000	1770200000	712690000	668860000	963340000	663280000	979970000	1210400000	Quantified
KAG1711004.1	PHYCA_8702	5	5	5	7.7	73.075	7798300	10840000	16341000	11275000	9829300	7436400	3893200	7614800	6857700	Quantified
KAG1711052.1	PHYCA_548878	2	2	2	3.7	69.197	2498000	2451900	2571600	2625100	3563800	2294600	2492200	2819800	1555500	Quantified
KAG1711063.1	PHYCA_577884	4	4	4	38.4	13.673	5404900	4863800	6234800	7209500	9968800	4420900	9684200	10099000	5164200	Quantified
KAG1711157.1	PHYCA_568948	2	2	2	7.5	28.168	3145200	1913500	1813900	4470000	4166600	3693500	2467900	3481900	3816900	Quantified
KAG1711159.1	PHYCA_507901	22	22	22	44.3	41.991	11080000000	11640000000	13025000000	10096000000	7277600000	12848000000	9516000000	12173000000	10739000000	Quantified
KAG1711199.1	PHYCA_507907	1	1	1	2.7	49.238										Identified
KAG1711190.1	PHYCA_507914	1	1	1	11.5	14.153	4433500			4157100	7558000		4042000			Quantified
KAG1711288.1	PHYCA_534866	1	1	1	9.3	13.467	3050500	3649200		33465000	4057700	3889000				Quantified
KAG1711295.1	PHYCA_548494	3	3	3	2.2	118.75				6611800	8689400		4021500			Quantified
KAG1711301.1	PHYCA_507640	8	8	8	15.5	56.275	49689000	38554000	25234000	84896000	84099000	42400000	59451000	41894000	51558000	Quantified
KAG1711306.1	PHYCA_548510	2	2	2	4.9	54.153							2564400	5970500	7189900	Quantified
KAG1711317.1	PHYCA_568496	1	1	1	4.8	31.454							2815500	1421800		Quantified
KAG1711323.1	PHYCA_507652	1	1	1	6.1	31.32	2546600	1924300	1841200	1401600		1303600		1692700		Quantified
KAG1711328.1	PHYCA_507657	13	1	1	32.9	59.86	124220000	191910000	872430000	96221000	280920000	427320000	234650000	222110000	270360000	Quantified
KAG1711329.1	PHYCA_507657	16	16	4	50.7	46.882	4745600000	6285400000	8595400000	2942000000	10750000000	5676700000	4729300000	5137900000	8069900000	Quantified
KAG1711394.1	PHYCA_548595	2	2	2	9.3	37.368	863320	1076700			1947600	1045000			794930	Quantified
KAG1711400.1	PHYCA_548602	2	2	2	4.3	68.784	1836000		2814600	3119300						Quantified
KAG1711418.1	PHYCA_568605	2	2	2	4	52.81					2379200			5853900		Identified
KAG1711422.1	PHYCA_534911	2	2	2	22.4	15.293	2024400	4745700	5477200		1642200	1202100			1555800	Quantified
KAG1711467.1	PHYCA_568644	3	3	3	7.7	50.639			2125800				12531000	3603100		Quantified
KAG1711554.1	PHYCA_545475	6	6	6	3.6	228.26	14805000	16098000	22819000	12880000	11099000	11420000	15401000	17777000	12758000	Quantified
KAG1711575.1	PHYCA_110668	3	3	3	8	45.94	22290000	24599000	29874000	16303000	20324000	27348000	19295000	17128000	18790000	Quantified
KAG1711576.1	PHYCA_110668	2	2	2	3.8	81.828	10122000	10758000	17410000	7357800	7301200	7287400	5027000	4936700	8065200	Quantified
KAG1711585.1	PHYCA_506200	2	2	2	16	16.757	2437200	2287200		6185200	3041100	7810200	1979300	2782100	5596900	Quantified
KAG1711591.1	PHYCA_527323	4	4	4	51.8	16.744	65749000	62378000	57233000	66224000	63030000	113310000	144210000	115900000	55771000	Quantified
KAG1711593.1	PHYCA_506209	10	10	10	74.5	12.787	2343700000	1501700000	1448000000	2581800000	1904000000	2142300000	2611600000	2481400000	1751000000	Quantified
KAG1711676.1	PHYCA_130730	4	4	4	8	67.886	16700000	21535000	23670000	19830000	11770000	21085000	11867000	18551000	14320000	Quantified
KAG1711690.1	PHYCA_50868	1	1	1	7.4	21.977									3364200	Identified
KAG1711695.1	PHYCA_576877	1	1	1	4.2	30.986			4660900							Identified
KAG1711702.1	PHYCA_511779	5	5	5	27	27.667	35250000	25642000	55340000	89983000	79982000	43895000	57066000	48170000	35323000	Quantified
KAG1711715.1	PHYCA_17928	3	3	3	9.3	55.042		3657700		8148400	8357000	5338500		5870400		Quantified
KAG1711730.1	PHYCA_116936	1	1	1	5.4	27.073	7526100						12053000	6525300	3587100	Quantified
KAG1711735.1	PHYCA_17937	2	2	2	9.2	24.473				1568000	1574900		387410			Quantified
KAG1711746.1	PHYCA_569273	2	2	2	4	59.236					816730					Identified
KAG1711776.1	PHYCA_508065	1	1	1	2.3	61.826		2672700		2966000	4431500	1474700			3865600	Quantified
KAG1711777.1	PHYCA_508067	2	2	2	8.2	24.084	18489000	938890	1288400	1829900	341250			4609700	5631200	Quantified
KAG1711788.1	PHYCA_549351	3	3	3	22.1	14.569	4829300	6202900	12124000	4904300	3797400	508610000	4363500	190910000	3769100	Quantified
KAG1711795.1	PHYCA_569338	2	2	2	5.7	64.659						5237300		3282800		Identified
KAG1711797.1	PHYCA_549370	3	3	3	14.2	35.455	3367200	3298400	4393000	6531900	3844300	4514600	4377500	6367900	4882600	Quantified
KAG1711827.1	PHYCA_8926	2	2	2	4.2	58.599					1227000			2311000	2470100	Quantified
KAG1711885.1	PHYCA_508126	4	4	4	20.2	30.913	6679200	4249700		5655800	10637000		2927700			Quantified
KAG1711886.1	PHYCA_116917	10	10	10	22.3	70.051	58734000	83347000	107750000	101850000	109230000	118940000	173360000	404800000	83501000	Quantified
KAG1711938.1	PHYCA_502725	5	5	5	22.2	28.006	40755000	34207000	48917000	47755000	33174000	47801000	51753000	41245000	34102000	Quantified
KAG1711939.1	PHYCA_96644	5	5	5	8.9	63.346	33113000	36710000	84919000	9214200	8604600	7233700	21622000	26491000	28482000	Quantified
KAG1711947.1	PHYCA_97185	9	9	9	27.1	53.828	117130000	126060000	104210000	54368000	37428000	51540000	75429000	89223000	78714000	Quantified
KAG1711978.1	PHYCA_96835	2	2	2	6.9	50.146	5035700	3520500	3597500	7102500	8976100	6427700	4530000	6553000	9967000	Quantified
KAG1711986.1	PHYCA_97293	1	1	1	2.8	45.843										Identified
KAG1711999.1	PHYCA_12785	6	6	6	23.2	42.984	239980000	337840000	219180000	139990000	100710000	183780000	54056000	107810000	80011000	Quantified
KAG1712000.1	PHYCA_96173	5	5	5	12.5	40.968	8114700	13877000	5750700	3557700	9029000	11168000	24451000	26749000	28994000	Quantified
KAG1712001.1	PHYCA_96946	4	4	4	10.8	42.895	8703600	6852000	5866900	4309700	3961900	3059600	6176300	5017900	9290400	Quantified
KAG1712005.1	PHYCA_96761	5	5	5	35.2	15.734	21765000	19610000	21631000	44825000	39925000	38392000	29302000	28161000	21872000	Quantified
KAG1712011.1	PHYCA_502769	1	1	1	3.9	43.282	64235000	65424000	55833000	63914000	50010000	61528000	54290000	71568000	54080000	Quantified
KAG1712019.1	PHYCA_502779	4	4	4	19.1	28.273	324180000	418500000	649500000	134100000	132730000	444160000	227680000	151630000	616220000	Quantified
KAG1712023.1	PHYCA_562263	2	2	2	26	13.132	129450000	54020000	195340000	218780000	278170000	120000000	278490000	472840000	432820000	Quantified
KAG1712030.1	PHYCA_558355	3	3	3	17.6	20.299		1755500		4767900	1800200		2084100	1515100	2383800	Quantified
KAG1712039.1	PHYCA_502787	1	1	1	1.6	112.11				2847200	2335700	1843700		5187100	2293100	Quantified
KAG1712048.1	PHYCA_558363	3	3	3	26.7	14.678	20952000	13600000	12764000	35216000	18447000	43258000	17473000	23250000	22244000	Quantified
KAG1712050.1	PHYCA_502789	3	3	3	16	28.5							33272000	11161000	4002600	Quantified
KAG1712052.1	PHYCA_538407	2	2	2	5.4	46.837	111050000	48680000	40017000	52658000	65377000	53816000	62155000	31163000	33936000	Quantified
KAG1712081.1	PHYCA_502816	2	2	2	4.6	74.839	3936900		6343800		3841900	5889100		4324500	6732900	Quantified
KAG1712104.1	PHYCA_4358	9	9	9	18.5	45.73	51851000	34808000	62905000	106140000	75687000	85390000	202980000	100290000	92292000	Quantified
KAG1712107.1	PHYCA_96219	5	5	4	24.7	24.873	46963000	39651000	42312000	45487000	51452000	62025000	74804000	58330000	50561000	Quantified
KAG1712108.1	PHYCA_558428	5	4	4	16.5	33.645	19738000	21318000	12553000	24059000	12639000	24330000	35235000	27426000	30386000	Quantified
KAG1712272.1	PHYCA_553692	3	3	3	11.8	27.847	6308800		6185800	20453000	9450200	21476000	69428000	52066000	13728000	Quantified
KAG1712289.1	PHYCA_124610	3	3	3	1.9	173.16	12782000	15427000	9428100	16856000	15333000	17260000	13045000	13257000	9936800	Quantified
KAG1712292.1	PHYCA_510172	25	25	25	68.4	43.499	1144300000	1136000000	910640000	1185700000	1675000000	1349700000	692000000	792900000	974710000	Quantified
KAG1712293.1	PHYCA_510170	1	1	1	5.6	26.429										Identified
KAG1712298.1	PHYCA_536493	7	2	2	15.5	54.155				4809000	7447800	1447700		1251800	2894100	Quantified
KAG1712299.1	PHYCA_510162	11	11	6	19.3	54.042	14019000	22938000	12933000	19762000	41126000	14162000	9843800	12042000	11751000	Quantified
KAG1712303.1	PHYCA_553648	4	3	3	10.1	54.474	9730800	6514600	13754000	12127000	17725000	12764000	7702600	11961000	12186000	Quantified
KAG1712307.1	PHYCA_510153	9	9	9	22.2	42.222	295500000	264910000	293230000	388290000	303310000	442960000	572320000	949650000	568000000	Quantified
KAG1712335.1	PHYCA_553581	2	2	2	6.2	49.989							2862400	2820200		Quantified
KAG1712337.1	PHYCA_510133	1	1	1	4.1	21.866	1082000	1685700	1541400		1571300					Quantified
KAG1712698.1	PHYCA_511032	15	15	15	44.9	41.803	136510000	66084000	148660000	176250000	71982000	104080000	380940000	479950000	222760000	Quantified
KAG1712827.1	PHYCA_123187	3	3	1	9	41.514	4069000	5105400	4551800	8361200	5080600	7948400	17140000	11333000	8243300	Quantified
KAG1712832.1	PHYCA_509827	9	9	9	37.8	40.259	1416500000	1136900000	1021400000	840740000	702040000	1042100000	2264400000	1599700000	1280200000	Quantified
KAG1712835.1	PHYCA_509829	2	2	2	7.1	37.099	7765300	14328000	7562200	4981700	8144600	4072200	25214000	13466000	11481000	Quantified
KAG1712838.1	PHYCA_123288	4	4	4	13.8	35.664	68161000	44468000	82030000	46325000	108380000	36320000	17784000	16227000	29692000	Quantified
KAG1712841.1	PHYCA_19646	2	2	2	9.5	32.762	1772800	12114000	1975200	2518000	1058600	1668600	1872500	5939000	6879500	Quantified
KAG1712842.1	PHYCA_19646	5	5	5	16.7	31.99	58669000	99864000	97483000	47595000	31585000	58290000	59217000	29699000	46575000	Quantified
KAG1712843.1	PHYCA_19646	3	3	3	16.3	30.099	40950000	73949000	52738000	36213000	30187000	32724000	43468000	44913000	49698000	Quantified
KAG1712854.1	PHYCA_123422	5	5	5	8.4	81.833	98552000	365200000	297740000	176310000	148360000	208460000	165430000	142210000	241350000	Quantified
KAG1712857.1	PHYCA_509839	14	14	14	40.6	43.289	182610000	134160000	109460000	259820000	192680000	157870000	186470000	144020000	171760000	Quantified
KAG1712876.1	PHYCA_553014	8	8	8	57.8	20.852	48472000	45450000	42709000	44096000	52590000	37083000	24354000	28124000	24261000	Quantified
KAG1712930.1	PHYCA_525116	5	5	5	40.2	12	40395000	31190000	23554000	30881000	38471000	38780000	116270000	62225000	54461000	Quantified
KAG1713006.1	PHYCA_564747	2	2	2	2.2	87.809	4135000	4720000	5893900	6272300	5066500	2485400	1648000	3169900	4603700	Quantified
KAG1713008.1	PHYCA_544770	5	5	5	6.3	105.58	6088900			8632300	10713000	6585700	15791000	10932000	6337200	Quantified
KAG1713037.1	PHYCA_40500	7	7	7	48.3	19.723	35536000	24374000	18083000	39042000	22923000	41148000	65482000	54853000	31212000	Quantified
KAG1713038.1	PHYCA_527063	7	7	7	56	18.796				161810000	53432000	121960000	222660000	147130000	81844000	Quantified
KAG1713062.1	PHYCA_505794	2	2	2	9.7	26.064										Identified
KAG1713064.1	PHYCA_505792	3	3	3	9.1	41.579	11993000	23328000	18528000	18284000	5922300	9193800	18889000	21176000	14794000	Quantified
KAG1713075.1	PHYCA_505777	12	12	12	30.5	56.331	59538000	55111000	70436000	82228000	108500000	27877000	66026000	68580000	59087000	Quantified
KAG1713211.1	PHYCA_505731	3	3	3	10	40.188	3932200	4937200	3871900	6335200	7086200	5530800	6588600	7103500	6223000	Quantified
KAG1713248.1	PHYCA_12940	1	1	1	5.6	23.515	1132500			2923000	2033300	1068300	3761200	3313500	1199100	Quantified
KAG1713275.1	PHYCA_505702	2	2	2	2.7	78.15					2570300		2617700			Identified
KAG1713284.1	PHYCA_74521	5	5	5	3.9	151.26	8114200	4764300	5824400	6850500	6165900		4604200	5950900	6369300	Quantified
KAG1713307.1	PHYCA_544470	4	4	4	10	43.944	15403000	10582000	12908000	15885000	22001000	9124400	7250300	4928800		Quantified
KAG1713326.1	PHYCA_537103	1	1	1	10.5	15.676	152610000	108000000	121590000	86219000	49093000	104500000	141290000	146660000	206910000	Quantified
KAG1713338.1	PHYCA_547594	1	1	1	6.9	19.521	2544700	2056900	1500600	2902000	2858600	1821700	4066500	3768600	3253100	Quantified
KAG1713401.1	PHYCA_507175	17	17	17	45.1	48.66	3353500000	3781200000	4367100000	2879100000	2369500000	3612600000	2507400000	3155300000	2977300000	Quantified
KAG1713426.1	PHYCA_547546	1	1	1	9.9	17.377	10197000		7936900	13631000	9566200	12316000	15801000	19315000	8128200	Quantified
KAG1713442.1	PHYCA_8686	1	1	1	0.9	110.1	191980000	247840000	232750000	116120000	131350000	162180000	64119000	198400000	201880000	Quantified
KAG1713459.1	PHYCA_113839	4	3	3	9.9	26.623	112080000	228860000	278420000	33823000	32829000	33243000	27521000	40824000	47718000	Quantified
KAG1713497.1	PHYCA_534543	2	2	2	4.5	42.763	11490000	18746000	17850000	4460600	6054600		4389500	9014400	11551000	Quantified
KAG1713505.1	PHYCA_36367	10	10	10	26	60.067	50650000	45049000	51803000	65566000	52637000	60334000	168330000	88857000	66308000	Quantified
KAG1713514.1	PHYCA_534535	1	1	1	1.1	132.85										Identified
KAG1713525.1	PHYCA_567435	7	7	7	76.9	15.963	760660000	615690000	592220000	915480000	1048400000	1261800000	1914400000	1857600000	1288000000	Quantified
KAG1713556.1	PHYCA_505320	1	1	1	9.6	22.431	3159600	5090100	17245000	3220500	12029000	5977200	33943000	8533400	20559000	Quantified
KAG1713564.1	PHYCA_505317	9	9	2	38	24.042	250880000	141080000	179460000	327840000	378510000	147590000	398170000	245060000	94953000	Quantified
KAG1713574.1	PHYCA_59414	5	5	5	24.4	25.924	102740000	91632000	86196000	63580000	47198000	90258000	46801000	58987000	84562000	Quantified
